# Supplementary material for: Locomotor and postural diversity among reptiles viewed through the prism of femoral microanatomy: Palaeobiological implications for some Permian and Mesozoic taxa
Source: J Anat. 2023 Feb 17;242(5):891–916. doi: 10.1111/joa.13833 (PMC10093171; doi:10.1111/joa.13833)
Supplement: Supplementary file 1 — Supporting Information S1 [file JOA-242-891-s001.zip]

Archive with 4 entries (4 files):
- Appendix.docx
- PFDA_R_Script.R
- Phylo_Tree_Set.tre
- Sample_Data.xlsx
