# Supplementary material for: Locomotor and postural diversity among reptiles viewed through the prism of femoral microanatomy: Palaeobiological implications for some Permian and Mesozoic taxa
Source: J Anat. 2023 Feb 17;242(5):891–916. doi: 10.1111/joa.13833 (PMC10093171; doi:10.1111/joa.13833)
Supplement: Supplementary file 1 — Supporting Information S1 [file JOA-242-891-s001.zip › PFDA_R_Script.R]

##Phylogenetic Flexible Discriminant Analysis (PFDA)

library(phytools)
library(doParallel)

Dat <- read.csv(file.choose(), sep=";", dec=",") #loads the data
rownames(Dat) <- Dat$Species #gives the rows the species names
Dat <- Dat[, -column, ncol(Dat)] #removes the column containing the species names

Tre <- read.tree(file.choose()) #loads the phylogenetic trees
tre <- Tre
for (i in 1:100) { #removes from the trees the species for which you want to infer the trait
  tre[[i]] <- drop.tip(Tre[[i]],
                  c("Labidosaurus_hamatus",
                    "Euparkeria_capensis",
                    "Terrestrisuchus_gracilis",
                    "Marasuchus_lilloensis",
                    "Plateosaurus_engelhardti",
                    "Dysalotosaurus_lettowvorbecki",
                    "Hypsilophodontid_indet."))
}

cl <- makeCluster(cores) #specifies the number of cores
registerDoParallel(cl) #initiates the parallelization

doCV <- TRUE #do you want to start a cross-validation procedure? (TRUE/FALSE)
res.PFDA <- foreach(t = 1:100, .packages = c("ape", "class", "geiger", "lattice", "mda", "nnet")) %dopar% {
  res.pfda <- list()
  source("path") #PFDA functions (Motani and Schmitz, 2011)
  tempTre <- Tre[[t]]
  temptre <- tre[[t]]
  tempDat <- Dat
  tempdat <- Dat[-rows,] #removes from the data the species for which you want to infer the trait
  tempDat <- tempDat[match(tempTre$tip.label, rownames(tempDat)),] #reorders the row names according to the tip labels
  tempdat <- tempdat[match(temptre$tip.label, rownames(tempdat)),]
  #selection of the independent variables for the training data
  ddA <- tempDat[, -column, ncol(tempDat)] #removes the dependent variable
  dd <- ddA[-which(rownames(ddA) == "Labidosaurus_hamatus"),]
  dd <- dd[-which(rownames(dd) == "Euparkeria_capensis"),]
  dd <- dd[-which(rownames(dd) == "Terrestrisuchus_gracilis"),]
  dd <- dd[-which(rownames(dd) == "Marasuchus_lilloensis"),]
  dd <- dd[-which(rownames(dd) == "Plateosaurus_engelhardti"),]
  dd <- dd[-which(rownames(dd) == "Dysalotosaurus_lettowvorbecki"),]
  dd <- dd[-which(rownames(dd) == "Hypsilophodontid_indet."),]
  #selection of the dependant variable for the training data
  gA <- tempDat$trait ; names(gA) <- rownames(tempDat)
  g <- tempdat$trait ; names(g) <- rownames(tempdat)
  if(doCV == TRUE) { #cross-validation
    count.GC <- 0  
    for (i in 1:length(temptre$tip.label)) {
      taxaA <- temptre$tip.label
      testlistn <- i
      opt.lambda <- optLambda.pred(dd, g, taxaA = taxaA, temptre, testn = testlistn)$optlambda #finds the lambda that minimizes the RSS
      pfda <- phylo.fda.pred(dd, g, taxaA, temptre, testlistn, val = opt.lambda, treetrans = rescale) #PFDA
      if(as.character(pfda$testprediction) == gA[names(gA) == taxaA[i]]) {count.GC <- count.GC+1}
    }
  } 
  else {
    taxaA <- tempTre$tip.label
    testtaxan <- row(ddA)[gA == "Unknown", 1]
    opt.lambda <- optLambda(dd, g, temptre)$optlambda
    pri <- 1
    pfda <- phylo.fda.pred(ddA, gA, taxaA, tempTre, testtaxan,val = opt.lambda, priin = pri)
    pcc.train <- sum(diag(pfda$confusion))/sum(pfda$confusion) #percentage of correct classification with the training data
  }
  if(doCV == TRUE){res.pfda[[t]] <- (count.GC/length(temptre$tip.label)*100)} #percentage of correct classification with the test data
  else {res.pfda[[t]] <- list(opt.lambda, pfda, pcc.train)}
}
