# Supplementary material for: Locomotor and postural diversity among reptiles viewed through the prism of femoral microanatomy: Palaeobiological implications for some Permian and Mesozoic taxa
Source: J Anat. 2023 Feb 17;242(5):891–916. doi: 10.1111/joa.13833 (PMC10093171; doi:10.1111/joa.13833)
Supplement: Supplementary file 1 — Supporting Information S1 [file JOA-242-891-s001.zip › Phylo_Tree_Set.tre]

((((Euparkeria_capensis:4.884375	((((Caiman_crocodilus:71.58333333	Alligator_mississippiensis:71.58333334):15.79166667	Crocodylus_niloticus:87.375):121.75	Terrestrisuchus_gracilis:16.32499999):28.23359376	(Marasuchus_lilloensis:7.2625	((Hypsilophodontid_indet.:54.75	Dysalotosaurus_lettowvorbecki:32.75):54.5	((Masiakasaurus_knopfleri:110.1955955	(((((Eudromia_elegans:76.274786	Dinornis_sp.:76.27478603):5.082012435	(Struthio_camelus:61.900178	(((Dromaius_novaehollandiae:29.41277007	Casuarius_casuarius:29.41277006):8.274871315	((Apteryx_owenii:3.405693326	Apteryx_haastii:3.405693326):6.015654807	Apteryx_australis:9.421348132):28.26629325):13.72443213	Rhea_americana:51.41207351):10.48810449):19.45662044):19.81482886	((((((((Afropavo_congensis:18.60826816	Argusianus_argus:18.60826816):3.431168227	Gallus_sp.:22.03943639):1.812751957	((Meleagris_gallopavo:16.15865202	Dendragapus_obscurus:16.15865202):1.68954838	Phasianus_colchicus:17.8482004):6.003987948):2.503631929	Coturnix_ypsilophora:26.35582028):11.78518313	Numida_meleagris:38.1410034):18.86676734	Alectura_lathami:57.00777075):21.90031875	((((Anser_albifrons:5.155703565	Branta_bernicla:5.155703565):1.671621102	Cygnus_olor:6.827324667):3.272952507	Cereopsis_novaehollandiae:10.10027717):5.063977676	((Somateria_mollissima:6.925142582	Chenonetta_jubata:6.925142581):0.5316276074	Anas_superciliosa:7.456770188):7.70748466):63.74383465):13.64040042	((((Raphus_cucullatus:25.6	Pezophaps_solitaria:25.6):3.914553912	Columba_livia:29.5145539):46.90056044	Geococcyx_californianus:76.41511434):1.310487516	(Sagittarius_serpentarius:52.98874905	Gypaetus_barbatus:52.98874905):24.73685281):14.82288806):8.623137397):68.80001463	Tyrannosaurus_rex:102.5841437):4.7	Allosaurus_fragilis:27.82504296):2.6):45.55335805	Plateosaurus_engelhardti:25.275):3.275):7.7125):3.54609375):0.17578125):17.465625	(Chelydra_serpentina:118.57	Chelonoidis_carbonaria:118.57):136.43):26.875	(Sphenodon_punctatus:240.815576	(((((((Cyclura_cornuta:21.5281226	Iguana_iguana:21.52812439):57.50914783	(Basiliscus_vittatus:21.79370013	Basiliscus_basiliscus:21.79369045):57.24356988):4.688225
((((Euparkeria_capensis:4.884375	((((Caiman_crocodilus:71.58333333	Alligator_mississippiensis:71.58333334):15.79166667	Crocodylus_niloticus:87.375):121.75	Terrestrisuchus_gracilis:16.32499999):28.23359376	(Marasuchus_lilloensis:7.2625	((Hypsilophodontid_indet.:54.75	Dysalotosaurus_lettowvorbecki:32.75):54.5	((Masiakasaurus_knopfleri:118.1365779	(((((Eudromia_elegans:78.27763541	Dinornis_sp.:78.27763543):4.664186886	((Struthio_camelus:42.22395865	(((Apteryx_haastii:4.266339118	Apteryx_owenii:4.266339118):4.255346998	Apteryx_australis:8.521686115):31.05675327	(Dromaius_novaehollandiae:16.85864086	Casuarius_casuarius:16.85864085):22.71979853):2.645519264):6.10702792	Rhea_americana:48.33098658):34.61083572):25.85919961	((((((((Gallus_sp.:19.68559645	Afropavo_congensis:19.68559645):1.159721431	((Meleagris_gallopavo:15.61752935	Dendragapus_obscurus:15.61752935):0.4325331505	Phasianus_colchicus:16.0500625):4.795255386):0.2086702518	Coturnix_ypsilophora:21.05398813):1.278009558	Argusianus_argus:22.33199769):8.484210608	Numida_meleagris:30.8162083):23.44094915	Alectura_lathami:54.25715745):22.4770949	((((Anser_albifrons:9.371413274	Branta_bernicla:9.371413273):8.111488313	Cygnus_olor:17.48290159):2.945000719	Cereopsis_novaehollandiae:20.4279023):5.321466685	((Somateria_mollissima:11.23078948	Chenonetta_jubata:11.23078948):1.523113803	Anas_superciliosa:12.75390328):12.99546571):50.98488336):20.43076214	((Sagittarius_serpentarius:58.94146061	Gypaetus_barbatus:58.94146061):23.71889952	(((Raphus_cucullatus:25.6	Pezophaps_solitaria:25.6):9.018304131	Columba_livia:34.61830413):40.40773554	Geococcyx_californianus:75.02603966):7.634320465):14.50465437):11.63600742):60.2757915	Tyrannosaurus_rex:102.2566205):11.1	Allosaurus_fragilis:32.53117697):4.8):37.84818658	Plateosaurus_engelhardti:25.275):3.275):7.7125):3.54609375):0.17578125):17.465625	(Chelydra_serpentina:118.57	Chelonoidis_carbonaria:118.57):136.43):26.875	(Sphenodon_punctatus:243.594467	(((((((Cyclura_cornuta:18.53223191	Iguana_iguana:18.53223077):46.60363563	(Basiliscus_vittatus:19.79034072	Basiliscus_basiliscus:19.79034273):45.34552987):5.125237
((((Euparkeria_capensis:4.884375	((((Caiman_crocodilus:71.58333333	Alligator_mississippiensis:71.58333334):15.79166667	Crocodylus_niloticus:87.375):121.75	Terrestrisuchus_gracilis:16.32499999):28.23359376	(Marasuchus_lilloensis:7.2625	((Hypsilophodontid_indet.:54.75	Dysalotosaurus_lettowvorbecki:32.75):54.5	((Masiakasaurus_knopfleri:113.631764	(((((Eudromia_elegans:70.05466946	Dinornis_sp.:70.05466951):4.795553805	((((Dromaius_novaehollandiae:24.91388708	Casuarius_casuarius:24.91388708):16.46584447	((Apteryx_owenii:1.220278961	Apteryx_haastii:1.220278961):2.834211032	Apteryx_australis:4.054489993):37.32524155):6.080509889	Struthio_camelus:47.46024143):15.55774846	Rhea_americana:63.01798989):11.83223337):30.29763563	(((((((Afropavo_congensis:17.70649054	Argusianus_argus:17.70649053):2.50123347	(Gallus_sp.:19.78487999	Coturnix_ypsilophora:19.78487999):0.4228440123):2.250564306	((Meleagris_gallopavo:15.09571273	Dendragapus_obscurus:15.09571273):1.302003601	Phasianus_colchicus:16.39771633):6.060571978):8.010168564	Numida_meleagris:30.46845687):33.73795814	Alectura_lathami:64.206415):12.18262654	((((Anser_albifrons:7.203860017	Branta_bernicla:7.203860018):1.881084035	Cygnus_olor:9.084944053):1.894261454	Cereopsis_novaehollandiae:10.97920551):4.888824123	((Somateria_mollissima:7.070533732	Chenonetta_jubata:7.070533731):0.6693562249	Anas_superciliosa:7.739889956):8.128139674):60.52101193):28.4795974	((Geococcyx_californianus:80.19385446	((Raphus_cucullatus:25.6	Pezophaps_solitaria:25.6):4.274208497	Columba_livia:29.87420849):50.31964598):4.10050997	(Sagittarius_serpentarius:65.75600091	Gypaetus_barbatus:65.75600091):18.53836353):20.57427452):0.2792199778):62.36567871	Tyrannosaurus_rex:98.26134095):7.6	Allosaurus_fragilis:25.38731978):5):42.71146235	Plateosaurus_engelhardti:25.275):3.275):7.7125):3.54609375):0.17578125):17.465625	(Chelydra_serpentina:118.57	Chelonoidis_carbonaria:118.57):136.43):26.875	(Sphenodon_punctatus:247.354176	(((((((Cyclura_cornuta:18.7946944	Iguana_iguana:18.79469441):60.73646617	(Basiliscus_vittatus:38.3267424	Basiliscus_basiliscus:38.32672838):41.20441561):5.276854
((((Euparkeria_capensis:4.884375	((((Caiman_crocodilus:71.58333333	Alligator_mississippiensis:71.58333334):15.79166667	Crocodylus_niloticus:87.375):121.75	Terrestrisuchus_gracilis:16.32499999):28.23359376	(Marasuchus_lilloensis:7.2625	((Hypsilophodontid_indet.:54.75	Dysalotosaurus_lettowvorbecki:32.75):54.5	((Masiakasaurus_knopfleri:113.4925265	(((((Eudromia_elegans:69.16619565	Dinornis_sp.:69.16619569):4.655808507	((((Dromaius_novaehollandiae:24.10318063	Casuarius_casuarius:24.10318063):8.077414846	((Apteryx_owenii:2.793086596	Apteryx_haastii:2.793086596):11.60459157	Apteryx_australis:14.39767816):17.78291731):7.026016166	Struthio_camelus:39.20661164):6.691189294	Rhea_americana:45.89780094):27.92420322):32.48221795	((((((((Afropavo_congensis:16.89560284	Gallus_sp.:16.89560285):1.328911063	Coturnix_ypsilophora:18.22451391):0.7042432956	((Meleagris_gallopavo:14.46475162	Dendragapus_obscurus:14.46475161):0.893274601	Phasianus_colchicus:15.35802621):3.570730993):1.297295703	Argusianus_argus:20.22605291):14.14391772	Numida_meleagris:34.36997064):28.16954094	Alectura_lathami:62.53951159):16.0677021	((((Anser_albifrons:9.173146119	Branta_bernicla:9.173146119):4.578651943	Cygnus_olor:13.75179806):4.012678567	Cereopsis_novaehollandiae:17.76447663):7.536299601	((Chenonetta_jubata:11.59093876	Somateria_mollissima:11.59093876):0.423139427	Anas_superciliosa:12.01407818):13.28669805):53.30643745):26.32458794	((Geococcyx_californianus:84.53528389	((Raphus_cucullatus:25.6	Pezophaps_solitaria:25.6):8.617002723	Columba_livia:34.2170027):50.31828119):3.564616697	(Sagittarius_serpentarius:69.8773749	Gypaetus_barbatus:69.87737491):18.22252569):16.83190102):1.372420517):61.83097461	Tyrannosaurus_rex:100.2623433):7.8	Allosaurus_fragilis:22.39984565):4.6):42.28980324	Plateosaurus_engelhardti:25.275):3.275):7.7125):3.54609375):0.17578125):17.465625	(Chelydra_serpentina:118.57	Chelonoidis_carbonaria:118.57):136.43):26.875	(Sphenodon_punctatus:241.490633	(((((((Cyclura_cornuta:16.90585515	Iguana_iguana:16.90585556):60.62203958	(Basiliscus_vittatus:17.29023706	Basiliscus_basiliscus:17.29023445):60.23765785):6.259777
((((Euparkeria_capensis:4.884375	((((Caiman_crocodilus:71.58333333	Alligator_mississippiensis:71.58333334):15.79166667	Crocodylus_niloticus:87.375):121.75	Terrestrisuchus_gracilis:16.32499999):28.23359376	(Marasuchus_lilloensis:7.2625	((Hypsilophodontid_indet.:54.75	Dysalotosaurus_lettowvorbecki:32.75):54.5	((Masiakasaurus_knopfleri:114.1706854	(((((Eudromia_elegans:86.38033116	Dinornis_sp.:86.3803312):9.291543615	((((Dromaius_novaehollandiae:17.12352961	Casuarius_casuarius:17.12352961):18.20474081	((Apteryx_owenii:1.111080878	Apteryx_haastii:1.111080878):7.121961449	Apteryx_australis:8.233042326):27.09522809):14.99464632	Struthio_camelus:50.32291674):12.14997612	Rhea_americana:62.47289287):33.19898191):27.30610543	((((((((Afropavo_congensis:22.29554195	Gallus_sp.:22.29554194):1.977641599	((Meleagris_gallopavo:19.73074083	Dendragapus_obscurus:19.73074083):0.4574557921	Phasianus_colchicus:20.18819662):4.084986918):0.1313217372	Coturnix_ypsilophora:24.40450528):2.132996388	Argusianus_argus:26.53750167):10.96349885	Numida_meleagris:37.50100052):19.80563833	Alectura_lathami:57.30663886):18.9427654	((((Anser_albifrons:4.345048694	Branta_bernicla:4.345048694):2.360206093	Cygnus_olor:6.705254787):1.632731668	Cereopsis_novaehollandiae:8.337986456):1.230930633	((Chenonetta_jubata:4.066848316	Somateria_mollissima:4.066848316):1.134720497	Anas_superciliosa:5.201568812):4.367348275):66.68048716):33.16897022	((Sagittarius_serpentarius:56.34288387	Gypaetus_barbatus:56.34288386):25.9985714	(((Raphus_cucullatus:25.6	Pezophaps_solitaria:25.6):8.64813955	Columba_livia:34.24813955):45.47312753	Geococcyx_californianus:79.72126707):2.620188195):27.07691921):13.55960576):45.82633811	Tyrannosaurus_rex:101.2643692):8.2	Allosaurus_fragilis:31.45075537):6):39.82068165	Plateosaurus_engelhardti:25.275):3.275):7.7125):3.54609375):0.17578125):17.465625	(Chelydra_serpentina:118.57	Chelonoidis_carbonaria:118.57):136.43):26.875	(Sphenodon_punctatus:240.19281	(((((((Cyclura_cornuta:15.63782033	Iguana_iguana:15.63782313):61.88999811	(Basiliscus_vittatus:19.50430127	Basiliscus_basiliscus:19.50430423):58.02352682):5.251975
((((Euparkeria_capensis:4.884375	((((Caiman_crocodilus:71.58333333	Alligator_mississippiensis:71.58333334):15.79166667	Crocodylus_niloticus:87.375):121.75	Terrestrisuchus_gracilis:16.32499999):28.23359376	(Marasuchus_lilloensis:7.2625	((Hypsilophodontid_indet.:54.75	Dysalotosaurus_lettowvorbecki:32.75):54.5	((Masiakasaurus_knopfleri:123.6225868	(((((Eudromia_elegans:78.06662047	Dinornis_sp.:78.06662048):4.912062264	(Struthio_camelus:58.24095332	(((Dromaius_novaehollandiae:22.31766259	Casuarius_casuarius:22.31766259):10.88164773	((Apteryx_owenii:1.298342849	Apteryx_haastii:1.298342849):4.84917892	Apteryx_australis:6.14752177):27.05178855):8.291208833	Rhea_americana:41.49051916):16.75043416):24.73772942):33.90201126	((((((((Afropavo_congensis:11.99452149	Gallus_sp.:11.99452149):1.012450102	Coturnix_ypsilophora:13.00697159):1.051146085	((Meleagris_gallopavo:9.902851273	Dendragapus_obscurus:9.902851274):0.9073338996	Phasianus_colchicus:10.81018517):3.2479325):0.8478553046	Argusianus_argus:14.90597298):12.64556003	Numida_meleagris:27.55153302):32.7018094	Alectura_lathami:60.25334242):21.20616595	((((Anser_albifrons:15.01034056	Branta_bernicla:15.01034056):6.347785898	Cygnus_olor:21.35812646):6.283227676	Cereopsis_novaehollandiae:27.64135414):6.508287213	((Somateria_mollissima:15.81406741	Chenonetta_jubata:15.81406741):2.197132422	Anas_superciliosa:18.01119983):16.13844152):47.30986701):19.44754539	((Sagittarius_serpentarius:67.54158827	Gypaetus_barbatus:67.54158827):18.49633548	(((Raphus_cucullatus:25.6	Pezophaps_solitaria:25.6):9.056938696	Columba_livia:34.65693867):45.77467086	Geococcyx_californianus:80.43160951):5.606314228):14.86913):15.97364022):51.3529053	Tyrannosaurus_rex:100.5346008):10.2	Allosaurus_fragilis:23.09808325):14):30.39140069	Plateosaurus_engelhardti:25.275):3.275):7.7125):3.54609375):0.17578125):17.465625	(Chelydra_serpentina:118.57	Chelonoidis_carbonaria:118.57):136.43):26.875	(Sphenodon_punctatus:244.279664	(((((((Cyclura_cornuta:17.37751642	Iguana_iguana:17.37751477):55.5976457	(Basiliscus_vittatus:16.83378537	Basiliscus_basiliscus:16.83378537):56.14137023):1.717288
((((Euparkeria_capensis:4.884375	((((Caiman_crocodilus:71.58333333	Alligator_mississippiensis:71.58333334):15.79166667	Crocodylus_niloticus:87.375):121.75	Terrestrisuchus_gracilis:16.32499999):28.23359376	(Marasuchus_lilloensis:7.2625	((Hypsilophodontid_indet.:54.75	Dysalotosaurus_lettowvorbecki:32.75):54.5	((Masiakasaurus_knopfleri:127.7478895	(((((Eudromia_elegans:92.93516567	Dinornis_sp.:92.93516567):5.73013628	((Struthio_camelus:44.14699039	((Dromaius_novaehollandiae:15.55239407	Casuarius_casuarius:15.55239407):21.39704704	((Apteryx_owenii:4.716571828	Apteryx_haastii:4.716571828):4.554331888	Apteryx_australis:9.270903716):27.67853739):7.197549278):1.422810366	Rhea_americana:45.56980075):53.09550119):22.91698655	((((((((Gallus_sp.:14.19387093	Afropavo_congensis:14.19387093):2.094644763	((Meleagris_gallopavo:10.83870415	Dendragapus_obscurus:10.83870415):1.659183915	Phasianus_colchicus:12.49788806):3.790627632):1.083734644	Coturnix_ypsilophora:17.37225034):1.520638456	Argusianus_argus:18.89288879):7.26194357	Numida_meleagris:26.15483236):29.02144854	Alectura_lathami:55.1762809):21.06605757	((((Anser_albifrons:8.806259863	Branta_bernicla:8.806259863):3.913147096	Cygnus_olor:12.71940696):7.544903509	Cereopsis_novaehollandiae:20.26431047):5.805970682	((Somateria_mollissima:12.45111451	Chenonetta_jubata:12.45111451):0.9337742749	Anas_superciliosa:13.38488878):12.68539237):50.17205733):31.65931803	((((Raphus_cucullatus:25.6	Pezophaps_solitaria:25.6):8.666668173	Columba_livia:34.26666812):49.87041074	Geococcyx_californianus:84.13707886):3.480339307	(Sagittarius_serpentarius:38.0818526	Gypaetus_barbatus:38.0818526):49.53556557):20.28423834):13.68063194):48.21010479	Tyrannosaurus_rex:101.3115507):8.3	Allosaurus_fragilis:23.27412916):17):27.73260671	Plateosaurus_engelhardti:25.275):3.275):7.7125):3.54609375):0.17578125):17.465625	(Chelydra_serpentina:118.57	Chelonoidis_carbonaria:118.57):136.43):26.875	(Sphenodon_punctatus:244.03324	(((((((Cyclura_cornuta:22.38599426	Iguana_iguana:22.38599539):48.31118606	(Basiliscus_vittatus:17.23879949	Basiliscus_basiliscus:17.23879949):53.45839651):5.497939
((((Euparkeria_capensis:4.884375	((((Caiman_crocodilus:71.58333333	Alligator_mississippiensis:71.58333334):15.79166667	Crocodylus_niloticus:87.375):121.75	Terrestrisuchus_gracilis:16.32499999):28.23359376	(Marasuchus_lilloensis:7.2625	((Hypsilophodontid_indet.:54.75	Dysalotosaurus_lettowvorbecki:32.75):54.5	((Masiakasaurus_knopfleri:130.7379236	(((((Eudromia_elegans:60.02379597	Dinornis_sp.:60.02379599):5.48390397	(Struthio_camelus:49.04641737	(((Dromaius_novaehollandiae:17.49137707	Casuarius_casuarius:17.49137707):14.92643146	((Apteryx_owenii:3.648074572	Apteryx_haastii:3.648074572):4.543348522	Apteryx_australis:8.191423093):24.22638543):10.1411015	Rhea_americana:42.55891002):6.487507351):16.46128258):38.45395705	((((((((Gallus_sp.:16.11831686	Afropavo_congensis:16.11831686):1.569378484	Coturnix_ypsilophora:17.68769534):0.269354112	((Meleagris_gallopavo:12.17151556	Dendragapus_obscurus:12.17151556):1.585731867	Phasianus_colchicus:13.75724742):4.19980203):2.082043261	Argusianus_argus:20.03909272):8.497034753	Numida_meleagris:28.53612746):26.39678879	Alectura_lathami:54.93291626):24.61588899	((((Anser_albifrons:13.62148319	Branta_bernicla:13.62148319):4.89595433	Cygnus_olor:18.51743752):4.556297285	Cereopsis_novaehollandiae:23.07373481):8.293706173	((Chenonetta_jubata:15.03541944	Somateria_mollissima:15.03541944):1.126916053	Anas_superciliosa:16.16233549):15.20510549):48.18136428):20.21572619	((Geococcyx_californianus:72.82916722	((Raphus_cucullatus:25.6	Pezophaps_solitaria:25.6):6.012730231	Columba_livia:31.61273018):41.21643703):9.004993655	(Sagittarius_serpentarius:55.44709099	Gypaetus_barbatus:55.44709098):26.38706988):17.93037058):4.197125515):65.03101705	Tyrannosaurus_rex:101.1908755):6.7	Allosaurus_fragilis:28.0649268):23.2):23.93232594	Plateosaurus_engelhardti:25.275):3.275):7.7125):3.54609375):0.17578125):17.465625	(Chelydra_serpentina:118.57	Chelonoidis_carbonaria:118.57):136.43):26.875	(Sphenodon_punctatus:240.980288	(((((((Cyclura_cornuta:20.77718283	Iguana_iguana:20.77718636):61.72941093	(Basiliscus_vittatus:23.08788354	Basiliscus_basiliscus:23.08788355):59.41871046):4.286672
((((Euparkeria_capensis:4.884375	((((Caiman_crocodilus:71.58333333	Alligator_mississippiensis:71.58333334):15.79166667	Crocodylus_niloticus:87.375):121.75	Terrestrisuchus_gracilis:16.32499999):28.23359376	(Marasuchus_lilloensis:7.2625	((Hypsilophodontid_indet.:54.75	Dysalotosaurus_lettowvorbecki:32.75):54.5	((Masiakasaurus_knopfleri:108.8153282	(((((Eudromia_elegans:64.18775648	Dinornis_sp.:64.18775652):5.282303855	(Struthio_camelus:51.06906056	((((Apteryx_haastii:1.104924004	Apteryx_owenii:1.104924004):4.371208769	Apteryx_australis:5.476132773):31.87789216	(Dromaius_novaehollandiae:19.99480589	Casuarius_casuarius:19.99480589):17.35921905):9.885227721	Rhea_americana:47.23925266):3.829807905):18.40099978):31.64307396	((((((Coturnix_ypsilophora:23.34626672	((Gallus_sp.:21.77574833	Argusianus_argus:21.77574833):0.2080415375	Afropavo_congensis:21.98378988):1.362476851):1.327457157	((Meleagris_gallopavo:17.49314051	Dendragapus_obscurus:17.4931405):1.424045305	Phasianus_colchicus:18.91718581):5.756538069):8.170702535	Numida_meleagris:32.84442641):28.72215763	Alectura_lathami:61.56658404):20.21916648	((((Anser_albifrons:8.479766616	Branta_bernicla:8.479766616):4.040525142	Cygnus_olor:12.52029176):2.922014015	Cereopsis_novaehollandiae:15.44230577):6.312226467	((Somateria_mollissima:9.322020793	Chenonetta_jubata:9.322020792):0.4279107485	Anas_superciliosa:9.74993154):12.0046007):60.03121829):18.49206945	((((Raphus_cucullatus:25.6	Pezophaps_solitaria:25.6):2.633236212	Columba_livia:28.2332362):41.83130758	Geococcyx_californianus:70.06454378):12.22330967	(Sagittarius_serpentarius:71.27010104	Gypaetus_barbatus:71.27010104):11.01775241):17.98996652):0.8353143582):67.94372561	Tyrannosaurus_rex:102.5328799):5.4	Allosaurus_fragilis:22.86903454):0.8):47.56814005	Plateosaurus_engelhardti:25.275):3.275):7.7125):3.54609375):0.17578125):17.465625	(Chelydra_serpentina:118.57	Chelonoidis_carbonaria:118.57):136.43):26.875	(Sphenodon_punctatus:245.331941	(((((((Cyclura_cornuta:18.27745875	Iguana_iguana:18.27745771):59.09764836	(Basiliscus_vittatus:16.50036445	Basiliscus_basiliscus:16.50036271):60.87473656):4.306718
((((Euparkeria_capensis:4.884375	((((Caiman_crocodilus:71.58333333	Alligator_mississippiensis:71.58333334):15.79166667	Crocodylus_niloticus:87.375):107.0187499	Terrestrisuchus_gracilis:16.32499999):42.96484378	(Marasuchus_lilloensis:7.2625	((Hypsilophodontid_indet.:54.75	Dysalotosaurus_lettowvorbecki:32.75):54.5	((Masiakasaurus_knopfleri:113.735925	(((((Eudromia_elegans:66.62822631	Dinornis_sp.:66.62822632):3.048288798	(Struthio_camelus:46.77320008	(((Dromaius_novaehollandiae:19.39454698	Casuarius_casuarius:19.39454699):11.11214967	((Apteryx_owenii:2.896499265	Apteryx_haastii:2.896499265):2.72299444	Apteryx_australis:5.619493705):24.88720295):9.876209678	Rhea_americana:40.38290633):6.390293741):22.90331503):25.92289297	((((((((Meleagris_gallopavo:17.07547711	Dendragapus_obscurus:17.07547711):0.7987784235	Phasianus_colchicus:17.87425553):4.55551112	((Afropavo_congensis:16.66512757	Argusianus_argus:16.66512758):3.88712579	Gallus_sp.:20.55225336):1.877513287):1.327633218	Coturnix_ypsilophora:23.75739987):8.538605857	Numida_meleagris:32.29600573):30.42230302	Alectura_lathami:62.71830874):12.74368463	((((Anser_albifrons:8.384000917	Branta_bernicla:8.384000917):5.254262071	Cygnus_olor:13.63826299):1.050859541	Cereopsis_novaehollandiae:14.68912253):4.635511841	((Chenonetta_jubata:8.679246315	Somateria_mollissima:8.679246314):0.6593780348	Anas_superciliosa:9.33862435):9.98601002):56.137359):20.0310656	((Sagittarius_serpentarius:57.41868527	Gypaetus_barbatus:57.41868528):25.23689781	(((Raphus_cucullatus:25.6	Pezophaps_solitaria:25.6):6.685495544	Columba_livia:32.28549552):38.51452142	Geococcyx_californianus:70.80001695):11.85556613):12.83747589):0.1063491044):74.20985728	Tyrannosaurus_rex:102.6180357):10.7	Allosaurus_fragilis:32.95119747):3.8):38.51573464	Plateosaurus_engelhardti:25.275):3.275):7.7125):3.54609375):0.17578125):17.465625	(Chelydra_serpentina:118.57	Chelonoidis_carbonaria:118.57):136.43):26.875	(Sphenodon_punctatus:245.251522	(((((((Cyclura_cornuta:22.8571294	Iguana_iguana:22.8571294):56.38162008	(Basiliscus_vittatus:15.20329355	Basiliscus_basiliscus:15.20329355):64.03545466):5.228014
((((Euparkeria_capensis:4.884375	((((Caiman_crocodilus:71.58333333	Alligator_mississippiensis:71.58333334):15.79166667	Crocodylus_niloticus:87.375):121.75	Terrestrisuchus_gracilis:16.32499999):28.23359376	(Marasuchus_lilloensis:7.2625	((Hypsilophodontid_indet.:54.75	Dysalotosaurus_lettowvorbecki:32.75):54.5	((Masiakasaurus_knopfleri:109.5410182	(((((Eudromia_elegans:65.09626018	Dinornis_sp.:65.09626022):4.084675378	((((Apteryx_haastii:0.5355717448	Apteryx_owenii:0.5355717448):4.653213393	Apteryx_australis:5.188785137):45.10498477	((Dromaius_novaehollandiae:23.79276794	Casuarius_casuarius:23.79276793):16.17366642	Rhea_americana:39.96643436):10.32733555):6.292737048	Struthio_camelus:56.58650695):12.5944286):33.07898605	((((((((Meleagris_gallopavo:14.71246772	Dendragapus_obscurus:14.71246772):1.438890245	Phasianus_colchicus:16.15135797):4.599203945	((Afropavo_congensis:18.12466344	Argusianus_argus:18.12466343):0.8822083026	Gallus_sp.:19.00687174):1.743690174):1.254406059	Coturnix_ypsilophora:22.00496797):12.39489491	Numida_meleagris:34.39986288):23.31028794	Alectura_lathami:57.71015082):19.18243279	((((Anser_albifrons:5.10606712	Branta_bernicla:5.10606712):2.028472119	Cygnus_olor:7.134539239):1.581315411	Cereopsis_novaehollandiae:8.71585465):6.56045962	((Chenonetta_jubata:7.383492636	Somateria_mollissima:7.383492636):0.7699108688	Anas_superciliosa:8.153403504):7.122910765):61.61626934):19.61330026	((Sagittarius_serpentarius:60.13595697	Gypaetus_barbatus:60.13595697):17.85560279	(((Raphus_cucullatus:25.6	Pezophaps_solitaria:25.6):8.29825579	Columba_livia:33.89825579):40.22753142	Geococcyx_californianus:74.12578721):3.865772561):18.51432411):5.754037771):64.31777172	Tyrannosaurus_rex:97.60955043):7.6	Allosaurus_fragilis:26.57212229):5.3):43.34730663	Plateosaurus_engelhardti:25.275):3.275):7.7125):3.54609375):0.17578125):17.465625	(Chelydra_serpentina:118.57	Chelonoidis_carbonaria:118.57):136.43):26.875	(Sphenodon_punctatus:245.88925	(((((((Cyclura_cornuta:19.81292006	Iguana_iguana:19.81292007):51.28276248	(Basiliscus_vittatus:19.70892267	Basiliscus_basiliscus:19.70891958):51.38676132):4.085274
((((Euparkeria_capensis:4.884375	((((Caiman_crocodilus:71.58333333	Alligator_mississippiensis:71.58333334):15.79166667	Crocodylus_niloticus:87.375):107.0187499	Terrestrisuchus_gracilis:16.32499999):42.96484377	(Marasuchus_lilloensis:7.2625	((Hypsilophodontid_indet.:54.75	Dysalotosaurus_lettowvorbecki:32.75):54.5	((Masiakasaurus_knopfleri:121.1006774	(((((Eudromia_elegans:85.97112865	Dinornis_sp.:85.9711287):10.68207853	(Struthio_camelus:55.75781746	((((Apteryx_owenii:3.526240622	Apteryx_haastii:3.526240622):7.29738787	Apteryx_australis:10.82362849):28.63705053	(Dromaius_novaehollandiae:18.36915748	Casuarius_casuarius:18.36915748):21.09152153):13.43208248	Rhea_americana:52.89276149):2.865055963):40.89538972):17.93906792	((((((((Afropavo_congensis:17.26643969	Gallus_sp.:17.26643969):1.924947291	((Meleagris_gallopavo:14.02190475	Dendragapus_obscurus:14.02190476):2.120473352	Phasianus_colchicus:16.14237811):3.049008871):0.2506021773	Coturnix_ypsilophora:19.44198916):0.09886728832	Argusianus_argus:19.54085644):9.2878473	Numida_meleagris:28.82870374):36.24543741	Alectura_lathami:65.07414114):12.29753505	((((Anser_albifrons:9.247311738	Branta_bernicla:9.247311737):4.901221317	Cygnus_olor:14.14853305):2.278305291	Cereopsis_novaehollandiae:16.42683835):4.330777504	((Chenonetta_jubata:9.918472798	Somateria_mollissima:9.918472798):0.8837541559	Anas_superciliosa:10.80222695):9.955388896):56.61406035):28.27494013	((Geococcyx_californianus:77.71495624	((Raphus_cucullatus:25.6	Pezophaps_solitaria:25.6):9.475047813	Columba_livia:35.07504781):42.63990843):6.916655177	(Sagittarius_serpentarius:67.98049072	Gypaetus_barbatus:67.98049073):16.65112069):21.01500492):8.945658816):53.46742921	Tyrannosaurus_rex:99.6771092):7.8	Allosaurus_fragilis:28.86089021):12):34.96529564	Plateosaurus_engelhardti:25.275):3.275):7.7125):3.54609375):0.17578125):17.465625	(Chelydra_serpentina:118.57	Chelonoidis_carbonaria:118.57):136.43):26.875	(Sphenodon_punctatus:243.553678	(((((((Cyclura_cornuta:22.39424207	Iguana_iguana:22.39424115):58.79291335	(Basiliscus_vittatus:19.14501385	Basiliscus_basiliscus:19.14501385):62.04213439):3.933333
((((Euparkeria_capensis:4.884375	((((Caiman_crocodilus:71.58333333	Alligator_mississippiensis:71.58333334):15.79166667	Crocodylus_niloticus:87.375):121.75	Terrestrisuchus_gracilis:16.32499999):28.23359376	(Marasuchus_lilloensis:7.2625	((Hypsilophodontid_indet.:54.75	Dysalotosaurus_lettowvorbecki:32.75):54.5	((Masiakasaurus_knopfleri:111.5443706	(((((Eudromia_elegans:97.38393624	Dinornis_sp.:97.38393624):4.725528936	(Struthio_camelus:84.30618533	(((Dromaius_novaehollandiae:26.69277984	Casuarius_casuarius:26.69277984):27.50667791	((Apteryx_haastii:7.176768415	Apteryx_owenii:7.176768415):3.754546707	Apteryx_australis:10.93131512):43.26814263):13.2042061	Rhea_americana:67.40366385):16.90252148):17.80327984):35.29961113	((((((((Afropavo_congensis:15.29709504	Gallus_sp.:15.29709505):1.594156157	Coturnix_ypsilophora:16.8912512):0.3782895565	((Dendragapus_obscurus:13.16483361	Meleagris_gallopavo:13.1648336):0.5282872415	Phasianus_colchicus:13.69312085):3.57641991):1.139441042	Argusianus_argus:18.4089818):10.33761918	Numida_meleagris:28.74660098):22.50598263	Alectura_lathami:51.25258361):29.48417886	((((Anser_albifrons:5.146295405	Branta_bernicla:5.146295404):5.855819385	Cygnus_olor:11.00211479):4.028425443	Cereopsis_novaehollandiae:15.03054023):7.066885447	(Anas_superciliosa:11.21765044	(Chenonetta_jubata:10.73804967	Somateria_mollissima:10.73804967):0.4796007715):10.87977524):58.63933678):24.38856096	((((Raphus_cucullatus:25.6	Pezophaps_solitaria:25.6):8.326190578	Columba_livia:33.92619055):42.70066739	Geococcyx_californianus:76.62685795):9.062041388	(Sagittarius_serpentarius:65.80233267	Gypaetus_barbatus:65.80233267):19.88656666):19.43642409):32.28375286):29.51203694	Tyrannosaurus_rex:99.30568027):9.2	Allosaurus_fragilis:26.81023354):5.4):41.30388676	Plateosaurus_engelhardti:25.275):3.275):7.7125):3.54609375):0.17578125):17.465625	(Chelydra_serpentina:118.57	Chelonoidis_carbonaria:118.57):136.43):26.875	(Sphenodon_punctatus:246.191915	(((((((Cyclura_cornuta:21.20944579	Iguana_iguana:21.20944481):51.34407898	(Basiliscus_vittatus:13.74330723	Basiliscus_basiliscus:13.74330723):58.81022261):7.19913
((((Euparkeria_capensis:4.884375	((((Caiman_crocodilus:71.58333333	Alligator_mississippiensis:71.58333334):15.79166667	Crocodylus_niloticus:87.375):121.75	Terrestrisuchus_gracilis:16.32499999):28.23359376	(Marasuchus_lilloensis:7.2625	((Hypsilophodontid_indet.:54.75	Dysalotosaurus_lettowvorbecki:32.75):54.5	((Masiakasaurus_knopfleri:117.5871908	(((((Eudromia_elegans:77.76342001	Dinornis_sp.:77.76342001):8.81645272	((((Dromaius_novaehollandiae:20.92214918	Casuarius_casuarius:20.92214918):14.93709467	((Apteryx_owenii:0.4588119768	Apteryx_haastii:0.4588119768):3.817680114	Apteryx_australis:4.276492091):31.58275176):16.67445984	Rhea_americana:52.53370368):8.237504184	Struthio_camelus:60.77120787):25.80866485):19.01903008	((((((((Afropavo_congensis:23.92811357	Gallus_sp.:23.92811357):2.268903963	Coturnix_ypsilophora:26.19701753):0.949773248	((Dendragapus_obscurus:20.58260498	Meleagris_gallopavo:20.58260498):1.409602326	Phasianus_colchicus:21.9922073):5.154583475):1.647855736	Argusianus_argus:28.79464652):9.660162568	Numida_meleagris:38.45480908):27.99128084	Alectura_lathami:66.4460899):12.37733303	((((Anser_albifrons:8.662371956	Branta_bernicla:8.662371955):3.666341012	Cygnus_olor:12.32871297):3.039769547	Cereopsis_novaehollandiae:15.36848252):6.592856824	((Chenonetta_jubata:9.826399155	Somateria_mollissima:9.826399156):0.8080296395	Anas_superciliosa:10.6344288):11.32691054):56.8620836):18.73979635	((((Raphus_cucullatus:25.6	Pezophaps_solitaria:25.6):4.487791178	Columba_livia:30.08779114):48.80394611	Geococcyx_californianus:78.89173724):2.864271151	(Sagittarius_serpentarius:71.74431143	Gypaetus_barbatus:71.74431143):10.01169696):15.8072109):8.035683471):64.41655893	Tyrannosaurus_rex:100.9575699):7.3	Allosaurus_fragilis:24.67079661):8.2):37.30953826	Plateosaurus_engelhardti:25.275):3.275):7.7125):3.54609375):0.17578125):17.465625	(Chelydra_serpentina:118.57	Chelonoidis_carbonaria:118.57):136.43):26.875	(Sphenodon_punctatus:240.783748	(((((((Cyclura_cornuta:18.78809946	Iguana_iguana:18.78809946):51.76162852	(Basiliscus_vittatus:22.88513147	Basiliscus_basiliscus:22.88513393):47.66458907):7.881896
((((Euparkeria_capensis:4.884375	((((Caiman_crocodilus:71.58333333	Alligator_mississippiensis:71.58333334):15.79166667	Crocodylus_niloticus:87.375):121.75	Terrestrisuchus_gracilis:16.32499999):28.23359376	(Marasuchus_lilloensis:7.2625	((Hypsilophodontid_indet.:54.75	Dysalotosaurus_lettowvorbecki:32.75):54.5	((Masiakasaurus_knopfleri:123.6254558	(((((Eudromia_elegans:91.22586671	Dinornis_sp.:91.22586674):4.533335199	(Struthio_camelus:69.99477463	(((Dromaius_novaehollandiae:20.69902332	Casuarius_casuarius:20.69902332):20.34301924	((Apteryx_owenii:5.413920243	Apteryx_haastii:5.413920243):14.17602098	Apteryx_australis:19.58994122):21.45210134):11.47655222	Rhea_americana:52.51859478):17.47617984):25.76442729):15.27264159	((((((((Gallus_sp.:15.14112884	Afropavo_congensis:15.14112884):1.383799329	Coturnix_ypsilophora:16.52492817):0.4692898024	((Meleagris_gallopavo:12.51442198	Dendragapus_obscurus:12.51442198):0.8863754903	Phasianus_colchicus:13.40079747):3.593420497):0.7655502254	Argusianus_argus:17.75976819):9.088295044	Numida_meleagris:26.84806324):36.61019124	Alectura_lathami:63.45825448):23.21859524	((((Anser_albifrons:7.455267535	Branta_bernicla:7.455267535):3.620388216	Cygnus_olor:11.07565575):0.8532157822	Cereopsis_novaehollandiae:11.92887153):6.973919356	((Chenonetta_jubata:8.308721052	Somateria_mollissima:8.308721051):0.5025196518	Anas_superciliosa:8.811240702):10.09155019):67.77405883):15.06668072	((Sagittarius_serpentarius:56.861387	Gypaetus_barbatus:56.861387):26.23152483	(Geococcyx_californianus:81.04336311	((Raphus_cucullatus:25.6	Pezophaps_solitaria:25.6):8.825270956	Columba_livia:34.42527095):46.61809217):2.049548708):18.65061861):9.288313086):56.54026349	Tyrannosaurus_rex:98.81799674):18.4	Allosaurus_fragilis:37.92611177):4):32.85289298	Plateosaurus_engelhardti:25.275):3.275):7.7125):3.54609375):0.17578125):17.465625	(Chelydra_serpentina:118.57	Chelonoidis_carbonaria:118.57):136.43):26.875	(Sphenodon_punctatus:242.670222	(((((((Cyclura_cornuta:22.06209205	Iguana_iguana:22.0620909):57.00089681	(Basiliscus_vittatus:20.99264483	Basiliscus_basiliscus:20.99265273):58.0703323):3.31082
((((Euparkeria_capensis:4.884375	((((Caiman_crocodilus:71.58333333	Alligator_mississippiensis:71.58333334):15.79166667	Crocodylus_niloticus:87.375):121.75	Terrestrisuchus_gracilis:16.32499999):28.23359376	(Marasuchus_lilloensis:7.2625	((Hypsilophodontid_indet.:54.75	Dysalotosaurus_lettowvorbecki:32.75):54.5	((Masiakasaurus_knopfleri:121.0765507	(((((Eudromia_elegans:80.65191702	Dinornis_sp.:80.65191703):5.35014235	(((((Apteryx_haastii:3.304063854	Apteryx_owenii:3.304063854):5.490518573	Apteryx_australis:8.794582426):29.90982533	Struthio_camelus:38.70440776):5.902308605	(Dromaius_novaehollandiae:24.40588382	Casuarius_casuarius:24.40588382):20.20083254):14.41400048	Rhea_americana:59.02071685):26.98134251):12.32461665	(((((((Coturnix_ypsilophora:30.83401587	(Afropavo_congensis:28.88055234	Gallus_sp.:28.88055234):1.95346352):1.558340292	((Dendragapus_obscurus:22.05380247	Meleagris_gallopavo:22.05380248):2.760397341	Phasianus_colchicus:24.81419982):7.578156339):1.366776943	Argusianus_argus:33.7591331):14.60600848	Numida_meleagris:48.36514158):21.6701734	Alectura_lathami:70.03531497):12.8032393	((((Anser_albifrons:13.19374644	Branta_bernicla:13.19374644):1.827992702	Cygnus_olor:15.02173914):4.419905181	Cereopsis_novaehollandiae:19.44164432):4.587113665	(Anas_superciliosa:12.42641259	(Chenonetta_jubata:11.36861495	Somateria_mollissima:11.36861495):1.057797642):11.6023454):58.80979628):15.29879666	((Sagittarius_serpentarius:68.66485783	Gypaetus_barbatus:68.66485782):14.43902598	(Geococcyx_californianus:73.84572414	((Raphus_cucullatus:25.6	Pezophaps_solitaria:25.6):11.11465885	Columba_livia:36.71465884):37.1310653):9.258159683):15.03346711):0.1893250876):69.69605222	Tyrannosaurus_rex:101.6309496):8.3	Allosaurus_fragilis:30.62376026):10.8):35.70227175	Plateosaurus_engelhardti:25.275):3.275):7.7125):3.54609375):0.17578125):17.465625	(Chelydra_serpentina:118.57	Chelonoidis_carbonaria:118.57):136.43):26.875	(Sphenodon_punctatus:242.913538	(((((((Cyclura_cornuta:19.78539867	Iguana_iguana:19.78540026):54.08708515	(Basiliscus_vittatus:17.84036184	Basiliscus_basiliscus:17.84036184):56.03211876):9.018098
((((Euparkeria_capensis:4.884375	((((Caiman_crocodilus:71.58333333	Alligator_mississippiensis:71.58333334):15.79166667	Crocodylus_niloticus:87.375):121.75	Terrestrisuchus_gracilis:16.32499999):28.23359376	(Marasuchus_lilloensis:7.2625	((Hypsilophodontid_indet.:54.75	Dysalotosaurus_lettowvorbecki:32.75):54.5	((Masiakasaurus_knopfleri:108.7733791	(((((Eudromia_elegans:75.44664628	Dinornis_sp.:75.44664628):2.582129504	((((Apteryx_haastii:4.275758016	Apteryx_owenii:4.275758016):4.798756727	Apteryx_australis:9.074514742):26.18296423	((Dromaius_novaehollandiae:29.11494219	Casuarius_casuarius:29.11494218):2.30814472	Rhea_americana:31.4230869):3.834392067):15.36795905	Struthio_camelus:50.62543802):27.40333775):28.23211423	((((((((Gallus_sp.:15.25745098	Afropavo_congensis:15.25745098):2.101156952	Coturnix_ypsilophora:17.35860793):0.09226787916	((Dendragapus_obscurus:12.80446889	Meleagris_gallopavo:12.80446889):0.6962497346	Phasianus_colchicus:13.50071863):3.950157187):0.86496916	Argusianus_argus:18.31584497):8.573512119	Numida_meleagris:26.8893571):35.83614303	Alectura_lathami:62.72550012):14.18414128	((((Anser_albifrons:8.385857429	Branta_bernicla:8.385857429):3.580868094	Cygnus_olor:11.96672552):2.126445907	Cereopsis_novaehollandiae:14.09317143):4.68784781	((Somateria_mollissima:10.2388922	Chenonetta_jubata:10.2388922):0.8305980024	Anas_superciliosa:11.0694902):7.711529036):58.12862217):22.8530753	((Sagittarius_serpentarius:49.62465351	Gypaetus_barbatus:49.62465351):26.18080081	(((Raphus_cucullatus:25.6	Pezophaps_solitaria:25.6):6.778876063	Columba_livia:32.37887605):42.74548502	Geococcyx_californianus:75.12436107):0.6810932508):23.95726238):6.4981733):61.40795768	Tyrannosaurus_rex:100.9318279):8	Allosaurus_fragilis:26.47749078):0.3):46.85615231	Plateosaurus_engelhardti:25.275):3.275):7.7125):3.54609375):0.17578125):17.465625	(Chelydra_serpentina:118.57	Chelonoidis_carbonaria:118.57):136.43):26.875	(Sphenodon_punctatus:238.255678	(((((((Cyclura_cornuta:19.26377322	Iguana_iguana:19.26377161):66.03468417	(Basiliscus_vittatus:22.92185442	Basiliscus_basiliscus:22.92185442):62.37660258):2.175169
((((Euparkeria_capensis:4.884375	((((Caiman_crocodilus:71.58333333	Alligator_mississippiensis:71.58333334):15.79166667	Crocodylus_niloticus:87.375):121.75	Terrestrisuchus_gracilis:16.32499999):28.23359376	(Marasuchus_lilloensis:7.2625	((Hypsilophodontid_indet.:54.75	Dysalotosaurus_lettowvorbecki:32.75):54.5	((Masiakasaurus_knopfleri:125.5289066	(((((Eudromia_elegans:59.91686895	Dinornis_sp.:59.91686896):5.15136917	(((((Apteryx_owenii:3.290523008	Apteryx_haastii:3.290523008):10.75025831	Apteryx_australis:14.04078132):22.05459445	(Dromaius_novaehollandiae:21.2218319	Casuarius_casuarius:21.2218319):14.87354387):6.026815454	Rhea_americana:42.12219122):13.3753783	Struthio_camelus:55.49756953):9.570668587):41.44474189	((((((((Afropavo_congensis:17.20622446	Gallus_sp.:17.20622447):0.8059495169	Coturnix_ypsilophora:18.01217398):0.4907797793	((Dendragapus_obscurus:13.03411625	Meleagris_gallopavo:13.03411625):1.215925406	Phasianus_colchicus:14.25004166):4.252912105):1.080198728	Argusianus_argus:19.58315249):8.49600565	Numida_meleagris:28.07915813):32.70759798	Alectura_lathami:60.78675612):12.37226225	((((Anser_albifrons:8.783253749	Branta_bernicla:8.783253749):4.406792054	Cygnus_olor:13.1900458):1.66229475	Cereopsis_novaehollandiae:14.85234055):5.905007997	((Somateria_mollissima:9.865963019	Chenonetta_jubata:9.86596302):0.5316412053	Anas_superciliosa:10.39760422):10.35974433):52.40166981):32.67219026	((((Raphus_cucullatus:25.6	Pezophaps_solitaria:25.6):7.125343695	Columba_livia:32.72534368):49.82106257	Geococcyx_californianus:82.54640625):1.398872796	(Sagittarius_serpentarius:63.07821384	Gypaetus_barbatus:63.07821384):20.86706521):21.88592957):0.6817713894):62.99391268	Tyrannosaurus_rex:103.4992872):7.6	Allosaurus_fragilis:30.37568229):14.7):31.0181073	Plateosaurus_engelhardti:25.275):3.275):7.7125):3.54609375):0.17578125):17.465625	(Chelydra_serpentina:118.57	Chelonoidis_carbonaria:118.57):136.43):26.875	(Sphenodon_punctatus:247.402139	(((((((Cyclura_cornuta:19.3306532	Iguana_iguana:19.33065135):53.44496238	(Basiliscus_vittatus:13.46380068	Basiliscus_basiliscus:13.46380046):59.31181532):2.194112
((((Euparkeria_capensis:4.884375	((((Caiman_crocodilus:71.58333333	Alligator_mississippiensis:71.58333334):15.79166667	Crocodylus_niloticus:87.375):121.75	Terrestrisuchus_gracilis:16.32499999):42.96484376	(Marasuchus_lilloensis:7.2625	((Hypsilophodontid_indet.:54.75	Dysalotosaurus_lettowvorbecki:32.75):54.5	((Masiakasaurus_knopfleri:109.6003752	(((((Eudromia_elegans:70.74880595	Dinornis_sp.:70.74880596):4.763774844	(Struthio_camelus:51.5350802	(((Dromaius_novaehollandiae:15.53543291	Casuarius_casuarius:15.53543291):14.71687075	((Apteryx_haastii:4.621604324	Apteryx_owenii:4.621604324):0.6891104725	Apteryx_australis:5.310714796):24.94158887):8.388491156	Rhea_americana:38.64079482):12.89428538):23.97750059):31.8360642	((((((((Gallus_sp.:24.84633276	Afropavo_congensis:24.84633276):1.352655966	Coturnix_ypsilophora:26.19898873):1.912911917	((Dendragapus_obscurus:20.00742732	Meleagris_gallopavo:20.00742732):1.657787344	Phasianus_colchicus:21.66521466):6.44668598):1.032348588	Argusianus_argus:29.14424923):9.270236664	Numida_meleagris:38.41448589):37.1413313	Alectura_lathami:75.55581719):14.75158052	((((Anser_albifrons:7.955809173	Branta_bernicla:7.955809174):4.111513075	Cygnus_olor:12.06732225):3.258125051	Cereopsis_novaehollandiae:15.3254473):7.389502931	((Somateria_mollissima:10.39022019	Chenonetta_jubata:10.39022019):1.409679779	Anas_superciliosa:11.79989997):10.91505026):67.59244748):12.77759442	((Geococcyx_californianus:80.96317405	((Raphus_cucullatus:25.6	Pezophaps_solitaria:25.6):9.902134831	Columba_livia:35.50213483):45.46103922):5.300219755	(Sagittarius_serpentarius:70.55652338	Gypaetus_barbatus:70.55652338):15.70687042):16.82159833):4.26365287):59.3735798	Tyrannosaurus_rex:97.69788813):6.8	Allosaurus_fragilis:28.03006346):3.9):45.4027752	Plateosaurus_engelhardti:25.275):3.275):7.7125):3.54609375):0.17578125):17.465625	(Chelydra_serpentina:118.57	Chelonoidis_carbonaria:118.57):136.43):26.875	(Sphenodon_punctatus:245.116439	(((((((Cyclura_cornuta:22.89419889	Iguana_iguana:22.89420008):56.77404115	(Basiliscus_vittatus:19.06434393	Basiliscus_basiliscus:19.06434393):60.60388554):3.242076
((((Euparkeria_capensis:4.884375	((((Caiman_crocodilus:71.58333333	Alligator_mississippiensis:71.58333334):15.79166667	Crocodylus_niloticus:87.375):121.75	Terrestrisuchus_gracilis:16.32499999):28.23359376	(Marasuchus_lilloensis:7.2625	((Hypsilophodontid_indet.:54.75	Dysalotosaurus_lettowvorbecki:32.75):54.5	((Masiakasaurus_knopfleri:129.815979	(((((Eudromia_elegans:75.41972511	Dinornis_sp.:75.41972513):3.835821359	(Struthio_camelus:58.48621228	((((Apteryx_owenii:4.878170654	Apteryx_haastii:4.878170654):5.625547839	Apteryx_australis:10.50371849):30.38169138	(Dromaius_novaehollandiae:18.46693554	Casuarius_casuarius:18.46693554):22.41847433):3.478813134	Rhea_americana:44.36422301):14.12198928):20.76933419):40.36031703	((((((((Afropavo_congensis:22.68859916	Gallus_sp.:22.68859917):1.711033629	((Meleagris_gallopavo:18.71600684	Dendragapus_obscurus:18.71600684):1.207442306	Phasianus_colchicus:19.92344914):4.476183652):0.7634696451	Coturnix_ypsilophora:25.16310244):1.614496501	Argusianus_argus:26.77759894):8.809357223	Numida_meleagris:35.58695616):36.82937012	Alectura_lathami:72.41632628):12.59175939	((((Anser_albifrons:6.036276413	Branta_bernicla:6.036276412):3.649481468	Cygnus_olor:9.68575788):2.676631316	Cereopsis_novaehollandiae:12.3623892):4.751179285	((Chenonetta_jubata:8.213003355	Somateria_mollissima:8.213003355):0.7925522248	Anas_superciliosa:9.00555558):8.1080129):67.89451719):16.97009858	((Sagittarius_serpentarius:66.44012611	Gypaetus_barbatus:66.44012611):17.3442696	(Geococcyx_californianus:80.68565773	((Raphus_cucullatus:25.6	Pezophaps_solitaria:25.6):6.591511005	Columba_livia:32.19151099):48.49414674):3.098737974):18.19378854):17.63767926):57.26161834	Tyrannosaurus_rex:107.5929466):3.9	Allosaurus_fragilis:29.8903159):15.6):26.44751814	Plateosaurus_engelhardti:25.275):3.275):7.7125):3.54609375):0.17578125):17.465625	(Chelydra_serpentina:118.57	Chelonoidis_carbonaria:118.57):136.43):26.875	(Sphenodon_punctatus:249.066966	(((((((Cyclura_cornuta:22.21246043	Iguana_iguana:22.21246011):53.70310254	(Basiliscus_vittatus:14.95321779	Basiliscus_basiliscus:14.95321779):60.96234421):4.082052
((((Euparkeria_capensis:4.884375	((((Caiman_crocodilus:71.58333333	Alligator_mississippiensis:71.58333334):15.79166667	Crocodylus_niloticus:87.375):107.0187499	Terrestrisuchus_gracilis:16.32499999):42.96484378	(Marasuchus_lilloensis:7.2625	((Hypsilophodontid_indet.:54.75	Dysalotosaurus_lettowvorbecki:32.75):54.5	((Masiakasaurus_knopfleri:124.3229291	(((((Eudromia_elegans:96.76094497	Dinornis_sp.:96.76094499):2.391727586	((((Dromaius_novaehollandiae:38.46655864	Casuarius_casuarius:38.46655864):21.73132156	((Apteryx_haastii:6.428730903	Apteryx_owenii:6.428730903):12.13956801	Apteryx_australis:18.56829891):41.62958129):16.79482855	Rhea_americana:76.99270875):5.345710577	Struthio_camelus:82.33841933):16.81425324):12.52352654	((((((((Afropavo_congensis:17.70171172	Gallus_sp.:17.70171172):2.349356612	Coturnix_ypsilophora:20.05106833):0.5692370652	((Dendragapus_obscurus:14.33018601	Meleagris_gallopavo:14.330186):1.55774634	Phasianus_colchicus:15.88793235):4.732373049):1.044032278	Argusianus_argus:21.66433768):9.449595738	Numida_meleagris:31.11393342):33.3893383	Alectura_lathami:64.50327172):11.2342017	((((Anser_albifrons:15.74297263	Branta_bernicla:15.74297263):5.816895122	Cygnus_olor:21.55986775):2.06804769	Cereopsis_novaehollandiae:23.62791544):6.829820897	(Anas_superciliosa:14.29467617	(Chenonetta_jubata:13.36683402	Somateria_mollissima:13.36683402):0.9278421526):16.16306017):45.27973708):15.01795544	((Sagittarius_serpentarius:63.83237867	Gypaetus_barbatus:63.83237867):19.24120575	(((Raphus_cucullatus:25.6	Pezophaps_solitaria:25.6):5.883452128	Columba_livia:31.48345211):39.18391652	Geococcyx_californianus:70.66736863):12.40621579):7.681844448):20.92077023):61.58353201	Tyrannosaurus_rex:105.4875119):5.4	Allosaurus_fragilis:27.45517013):13.3):30.86526887	Plateosaurus_engelhardti:25.275):3.275):7.7125):3.54609375):0.17578125):17.465625	(Chelydra_serpentina:118.57	Chelonoidis_carbonaria:118.57):136.43):26.875	(Sphenodon_punctatus:247.719392	(((((((Cyclura_cornuta:21.59578519	Iguana_iguana:21.5957852):51.83743642	(Basiliscus_vittatus:14.69417779	Basiliscus_basiliscus:14.69417779):58.7390507):4.231612
((((Euparkeria_capensis:4.884375	((((Caiman_crocodilus:71.58333333	Alligator_mississippiensis:71.58333334):15.79166667	Crocodylus_niloticus:87.375):121.75	Terrestrisuchus_gracilis:16.32499999):28.23359376	(Marasuchus_lilloensis:7.2625	((Hypsilophodontid_indet.:54.75	Dysalotosaurus_lettowvorbecki:32.75):54.5	((Masiakasaurus_knopfleri:107.6605829	(((((Eudromia_elegans:66.68086755	Dinornis_sp.:66.68086756):5.35403523	((((Dromaius_novaehollandiae:15.92077747	Casuarius_casuarius:15.92077747):19.97181914	((Apteryx_haastii:2.809908728	Apteryx_owenii:2.809908728):10.72619967	Apteryx_australis:13.5361084):22.35648821):4.109764372	Rhea_americana:40.00236097):16.45978382	Struthio_camelus:56.4621448):15.57275798):14.84390614	((((((((Afropavo_congensis:15.16110859	Gallus_sp.:15.16110859):2.076472197	((Meleagris_gallopavo:12.88369872	Dendragapus_obscurus:12.88369873):1.524653494	Phasianus_colchicus:14.40835222):2.829228564):0.7765930493	Coturnix_ypsilophora:18.01417383):1.732426428	Argusianus_argus:19.74660026):10.31704547	Numida_meleagris:30.06364573):20.73559998	Alectura_lathami:50.79924571):21.07442041	((((Anser_albifrons:3.463145122	Branta_bernicla:3.463145122):1.600700871	Cygnus_olor:5.063845992):2.522901288	Cereopsis_novaehollandiae:7.58674728):3.484261409	((Chenonetta_jubata:5.667647915	Somateria_mollissima:5.667647914):0.4804709817	Anas_superciliosa:6.148118897):4.922889793):60.80265743):14.06012839	((Geococcyx_californianus:75.14715464	((Raphus_cucullatus:25.6	Pezophaps_solitaria:25.6):8.7922372	Columba_livia:34.39223719):40.75491744):2.745672175	(Sagittarius_serpentarius:64.45551558	Gypaetus_barbatus:64.45551558):13.43731123):8.040967705):0.9450144102):83.28654009	Tyrannosaurus_rex:99.84729573):5.7	Allosaurus_fragilis:20.34582821):0.2):46.75965098	Plateosaurus_engelhardti:25.275):3.275):7.7125):3.54609375):0.17578125):17.465625	(Chelydra_serpentina:118.57	Chelonoidis_carbonaria:118.57):136.43):26.875	(Sphenodon_punctatus:247.573744	(((((((Cyclura_cornuta:20.45076386	Iguana_iguana:20.45076557):60.73331591	(Basiliscus_vittatus:15.35689561	Basiliscus_basiliscus:15.35689561):65.82718577):11.728966
((((Euparkeria_capensis:4.884375	((((Caiman_crocodilus:71.58333333	Alligator_mississippiensis:71.58333334):15.79166667	Crocodylus_niloticus:87.375):121.75	Terrestrisuchus_gracilis:16.32499999):28.23359376	(Marasuchus_lilloensis:7.2625	((Hypsilophodontid_indet.:54.75	Dysalotosaurus_lettowvorbecki:32.75):54.5	((Masiakasaurus_knopfleri:107.9118489	(((((Eudromia_elegans:65.47444708	Dinornis_sp.:65.47444709):0.973192262	((((Dromaius_novaehollandiae:16.1312705	Casuarius_casuarius:16.1312705):18.64719208	((Apteryx_owenii:6.379233758	Apteryx_haastii:6.379233758):2.378146207	Apteryx_australis:8.757379966):26.02108261):7.673709852	Rhea_americana:42.45217243):10.50933805	Struthio_camelus:52.96151048):13.48612887):31.49730715	((((((((Afropavo_congensis:23.73649725	Gallus_sp.:23.73649725):1.429409669	Coturnix_ypsilophora:25.16590692):1.525584525	((Meleagris_gallopavo:18.42640514	Dendragapus_obscurus:18.42640514):1.526315795	Phasianus_colchicus:19.95272094):6.738770505):1.226710964	Argusianus_argus:27.91820241):8.40800347	Numida_meleagris:36.32620588):26.31613582	Alectura_lathami:62.64234169):21.65338016	((((Anser_albifrons:10.0428669	Branta_bernicla:10.04286691):5.659647263	Cygnus_olor:15.70251417):3.099078878	Cereopsis_novaehollandiae:18.80159304):4.978306774	((Chenonetta_jubata:11.65283971	Somateria_mollissima:11.6528397):0.3656215236	Anas_superciliosa:12.01846123):11.76143859):60.51582202):8.531355345	((Geococcyx_californianus:72.94148276	((Raphus_cucullatus:25.6	Pezophaps_solitaria:25.6):6.408210144	Columba_livia:32.00821013):40.93327263):8.159701872	(Sagittarius_serpentarius:50.61977318	Gypaetus_barbatus:50.61977318):30.48141145):11.72589256):5.117869296):70.98343518	Tyrannosaurus_rex:98.83862264):5.9	Allosaurus_fragilis:22.29333422):2.9):45.09661832	Plateosaurus_engelhardti:25.275):3.275):7.7125):3.54609375):0.17578125):17.465625	(Chelydra_serpentina:118.57	Chelonoidis_carbonaria:118.57):136.43):26.875	(Sphenodon_punctatus:248.458504	(((((((Cyclura_cornuta:20.32354992	Iguana_iguana:20.32355042):48.34301142	(Basiliscus_vittatus:15.52374305	Basiliscus_basiliscus:15.52374305):53.14281995):4.775557
((((Euparkeria_capensis:4.884375	((((Caiman_crocodilus:71.58333333	Alligator_mississippiensis:71.58333334):15.79166667	Crocodylus_niloticus:87.375):121.75	Terrestrisuchus_gracilis:16.32499999):28.23359376	(Marasuchus_lilloensis:7.2625	((Hypsilophodontid_indet.:54.75	Dysalotosaurus_lettowvorbecki:32.75):54.5	((Masiakasaurus_knopfleri:120.9436243	(((((Eudromia_elegans:65.72039467	Dinornis_sp.:65.72039469):3.857971277	(Struthio_camelus:59.69696624	((((Apteryx_haastii:4.774315505	Apteryx_owenii:4.774315505):2.647428294	Apteryx_australis:7.4217438):33.80168489	(Dromaius_novaehollandiae:17.97181148	Casuarius_casuarius:17.97181148):23.2516172):6.049473582	Rhea_americana:47.27290226):12.42406397):9.881399711):23.70184446	((((((((Afropavo_congensis:16.16212754	Gallus_sp.:16.16212754):1.081859861	((Meleagris_gallopavo:13.89348425	Dendragapus_obscurus:13.89348425):0.7087268192	Phasianus_colchicus:14.60221107):2.64177633):0.2270826286	Coturnix_ypsilophora:17.47107003):1.122821152	Argusianus_argus:18.59389118):12.05699381	Numida_meleagris:30.65088499):32.39778393	Alectura_lathami:63.04866892):11.31309715	((((Anser_albifrons:7.953680834	Branta_bernicla:7.953680834):5.399098407	Cygnus_olor:13.35277924):6.38333624	Cereopsis_novaehollandiae:19.73611548):7.314822938	((Somateria_mollissima:13.16761555	Chenonetta_jubata:13.16761555):1.275522274	Anas_superciliosa:14.44313783):12.60780059):47.31082765):17.06212805	((((Raphus_cucullatus:25.6	Pezophaps_solitaria:25.6):3.298851907	Columba_livia:28.89885189):40.50868581	Geococcyx_californianus:69.40753771):3.702088771	(Sagittarius_serpentarius:47.64466703	Gypaetus_barbatus:47.64466703):25.46495944):18.31426764):1.856316299):73.48611073	Tyrannosaurus_rex:99.80153872):11.4	Allosaurus_fragilis:31.27356247):9):35.65867885	Plateosaurus_engelhardti:25.275):3.275):7.7125):3.54609375):0.17578125):17.465625	(Chelydra_serpentina:118.57	Chelonoidis_carbonaria:118.57):136.43):26.875	(Sphenodon_punctatus:239.003019	(((((((Cyclura_cornuta:20.57873732	Iguana_iguana:20.57873732):51.07643803	(Basiliscus_vittatus:14.23988951	Basiliscus_basiliscus:14.23988951):57.4152907):8.543479
((((Euparkeria_capensis:4.884375	((((Caiman_crocodilus:71.58333333	Alligator_mississippiensis:71.58333334):15.79166667	Crocodylus_niloticus:87.375):121.75	Terrestrisuchus_gracilis:16.32499999):28.23359376	(Marasuchus_lilloensis:7.2625	((Hypsilophodontid_indet.:54.75	Dysalotosaurus_lettowvorbecki:32.75):54.5	((Masiakasaurus_knopfleri:111.5507495	(((((Eudromia_elegans:92.43286491	Dinornis_sp.:92.43286494):5.054671605	((Struthio_camelus:66.4785633	((Dromaius_novaehollandiae:21.05927904	Casuarius_casuarius:21.05927904):26.78568034	((Apteryx_haastii:3.872671751	Apteryx_owenii:3.872671751):3.615445224	Apteryx_australis:7.488116975):40.35684241):18.63360391):11.97285373	Rhea_americana:78.45141703):19.03611948):4.175277589	((((((((Afropavo_congensis:24.14928449	Gallus_sp.:24.14928449):1.958158148	Coturnix_ypsilophora:26.10744264):0.478123206	((Dendragapus_obscurus:20.03377839	Meleagris_gallopavo:20.03377838):1.776049126	Phasianus_colchicus:21.80982752):4.775738328):1.455063655	Argusianus_argus:28.04062949):7.472733509	Numida_meleagris:35.51336301):21.73510189	Alectura_lathami:57.2484649):27.47750381	((((Anser_albifrons:4.875988521	Branta_bernicla:4.87598852):1.521100439	Cygnus_olor:6.39708896):2.271201237	Cereopsis_novaehollandiae:8.668290197):3.633248653	(Anas_superciliosa:6.205194195	(Somateria_mollissima:5.532103302	Chenonetta_jubata:5.532103303):0.673090892):6.096344656):72.42442987):15.31740406	((((Raphus_cucullatus:25.6	Pezophaps_solitaria:25.6):3.654880457	Columba_livia:29.25488044):44.59529182	Geococcyx_californianus:73.85017226):7.191212644	(Sagittarius_serpentarius:62.1161595	Gypaetus_barbatus:62.1161595):18.92522541):19.00198786):1.619441358):70.60119501	Tyrannosaurus_rex:105.5310525):1.8	Allosaurus_fragilis:24.96517683):5.6):43.16099085	Plateosaurus_engelhardti:25.275):3.275):7.7125):3.54609375):0.17578125):17.465625	(Chelydra_serpentina:118.57	Chelonoidis_carbonaria:118.57):136.43):26.875	(Sphenodon_punctatus:247.244391	(((((((Cyclura_cornuta:19.66528709	Iguana_iguana:19.66528709):52.35515508	(Basiliscus_vittatus:21.35355947	Basiliscus_basiliscus:21.35355948):50.66688453):2.148052
((((Euparkeria_capensis:4.884375	((((Caiman_crocodilus:71.58333333	Alligator_mississippiensis:71.58333334):15.79166667	Crocodylus_niloticus:87.375):121.75	Terrestrisuchus_gracilis:16.32499999):28.23359376	(Marasuchus_lilloensis:7.2625	((Hypsilophodontid_indet.:54.75	Dysalotosaurus_lettowvorbecki:32.75):54.5	((Masiakasaurus_knopfleri:129.1130264	(((((Eudromia_elegans:73.09444167	Dinornis_sp.:73.09444169):6.501481095	(Struthio_camelus:60.4107038	(((Dromaius_novaehollandiae:23.13737112	Casuarius_casuarius:23.13737112):16.22141821	((Apteryx_haastii:2.883252058	Apteryx_owenii:2.883252058):7.417053529	Apteryx_australis:10.30030559):29.05848373):8.712488519	Rhea_americana:48.07127784):12.33942596):19.18521897):31.05743353	((((((((Gallus_sp.:15.62831806	Afropavo_congensis:15.62831805):0.5317995727	((Dendragapus_obscurus:11.45684679	Meleagris_gallopavo:11.45684679):0.9120536542	Phasianus_colchicus:12.36890044):3.791217188):0.5523167759	Coturnix_ypsilophora:16.7124344):0.4951940006	Argusianus_argus:17.20762841):8.593064576	Numida_meleagris:25.80069299):20.47699118	Alectura_lathami:46.27768417):25.43441095	((((Anser_albifrons:6.247972278	Branta_bernicla:6.247972279):5.052609952	Cygnus_olor:11.30058223):4.982449443	Cereopsis_novaehollandiae:16.28303167):6.478174996	(Anas_superciliosa:11.11546762	(Somateria_mollissima:10.2485085	Chenonetta_jubata:10.2485085):0.8669591133):11.64573905):48.95088845):38.80114572	((((Raphus_cucullatus:25.6	Pezophaps_solitaria:25.6):16.68362081	Columba_livia:42.28362079):37.74818705	Geococcyx_californianus:80.03180784):1.044285145	(Sagittarius_serpentarius:58.62460588	Gypaetus_barbatus:58.62460588):22.45148712):29.43714784):0.1401154727):58.30245573	Tyrannosaurus_rex:102.391164):8.4	Allosaurus_fragilis:27.84031123):20.2):25.26918795	Plateosaurus_engelhardti:25.275):3.275):7.7125):3.54609375):0.17578125):17.465625	(Chelydra_serpentina:118.57	Chelonoidis_carbonaria:118.57):136.43):26.875	(Sphenodon_punctatus:240.542954	(((((((Cyclura_cornuta:21.82198952	Iguana_iguana:21.82198748):53.55269585	(Basiliscus_vittatus:16.03336917	Basiliscus_basiliscus:16.03336917):59.34130583):5.567879
((((Euparkeria_capensis:4.884375	((((Caiman_crocodilus:71.58333333	Alligator_mississippiensis:71.58333334):15.79166667	Crocodylus_niloticus:87.375):121.75	Terrestrisuchus_gracilis:16.32499999):28.23359376	(Marasuchus_lilloensis:7.2625	((Hypsilophodontid_indet.:54.75	Dysalotosaurus_lettowvorbecki:32.75):54.5	((Masiakasaurus_knopfleri:125.2531202	(((((Eudromia_elegans:68.18022817	Dinornis_sp.:68.18022819):7.186646645	((((Apteryx_owenii:0.9282707002	Apteryx_haastii:0.9282707002):3.99258375	Apteryx_australis:4.920854451):48.31744923	((Dromaius_novaehollandiae:16.10071673	Casuarius_casuarius:16.10071673):27.17958744	Rhea_americana:43.28030416):9.957999516):11.75371737	Struthio_camelus:64.99202106):10.37485376):16.91359986	((((((((Argusianus_argus:18.73043656	Afropavo_congensis:18.73043657):1.097501042	Gallus_sp.:19.82793761):0.5898625746	((Dendragapus_obscurus:15.50450027	Meleagris_gallopavo:15.50450026):1.433407781	Phasianus_colchicus:16.93790805):3.479892131):0.6357019818	Coturnix_ypsilophora:21.05350216):9.315045314	Numida_meleagris:30.36854748):22.0152524	Alectura_lathami:52.38379987):25.92543187	((((Anser_albifrons:5.427643502	Branta_bernicla:5.427643502):4.448101971	Cygnus_olor:9.875745473):2.183879135	Cereopsis_novaehollandiae:12.05962461):9.363048842	((Somateria_mollissima:9.756348939	Chenonetta_jubata:9.756348938):0.8254708659	Anas_superciliosa:10.58181981):10.84085364):56.8865583):13.90772966	((((Raphus_cucullatus:25.6	Pezophaps_solitaria:25.6):7.64127702	Columba_livia:33.24127702):38.49447538	Geococcyx_californianus:71.73575239):6.847394283	(Sagittarius_serpentarius:61.32415067	Gypaetus_barbatus:61.32415067):17.258996):13.63381474):0.06351327419):77.36090285	Tyrannosaurus_rex:101.3156585):11.3	Allosaurus_fragilis:26.31740085):12.8):29.08362245	Plateosaurus_engelhardti:25.275):3.275):7.7125):3.54609375):0.17578125):17.465625	(Chelydra_serpentina:118.57	Chelonoidis_carbonaria:118.57):136.43):26.875	(Sphenodon_punctatus:245.768376	(((((((Cyclura_cornuta:23.0229913	Iguana_iguana:23.02299131):58.33294603	(Basiliscus_vittatus:15.74095669	Basiliscus_basiliscus:15.74095669):65.61499131):0.135882
((((Euparkeria_capensis:4.884375	((((Caiman_crocodilus:71.58333333	Alligator_mississippiensis:71.58333334):15.79166667	Crocodylus_niloticus:87.375):121.75	Terrestrisuchus_gracilis:16.32499999):28.23359376	(Marasuchus_lilloensis:7.2625	((Hypsilophodontid_indet.:54.75	Dysalotosaurus_lettowvorbecki:32.75):54.5	((Masiakasaurus_knopfleri:123.040438	(((((Eudromia_elegans:69.80223763	Dinornis_sp.:69.80223766):2.552836635	((((Dromaius_novaehollandiae:20.89514261	Casuarius_casuarius:20.89514261):20.89948126	((Apteryx_haastii:2.580393808	Apteryx_owenii:2.580393808):3.888936135	Apteryx_australis:6.469329943):35.32529393):4.341402049	Rhea_americana:46.13602593):6.009767107	Struthio_camelus:52.14579303):20.20928123):37.00975444	((((((((Afropavo_congensis:23.69455462	Gallus_sp.:23.69455462):1.44506415	Coturnix_ypsilophora:25.13961878):0.2714889861	((Meleagris_gallopavo:19.03063734	Dendragapus_obscurus:19.03063733):0.5409486247	Phasianus_colchicus:19.57158596):5.839521804):0.6110007645	Argusianus_argus:26.02210853):16.98304608	Numida_meleagris:43.00515461):22.79615072	Alectura_lathami:65.80130533):14.58256346	((((Anser_albifrons:9.507421098	Branta_bernicla:9.507421098):4.593528352	Cygnus_olor:14.10094945):3.880481711	Cereopsis_novaehollandiae:17.98143116):4.26987746	((Chenonetta_jubata:9.39603489	Somateria_mollissima:9.39603489):1.328805233	Anas_superciliosa:10.72484012):11.5264685):58.13256018):20.38418996	((Geococcyx_californianus:75.20185313	((Raphus_cucullatus:25.6	Pezophaps_solitaria:25.6):9.184568523	Columba_livia:34.78456851):40.41728463):11.04503129	(Sagittarius_serpentarius:67.97054347	Gypaetus_barbatus:67.97054347):18.27634095):14.52117432):8.596769983):62.55977489	Tyrannosaurus_rex:104.5358892):7.6	Allosaurus_fragilis:31.9693195):12.6):30.70039636	Plateosaurus_engelhardti:25.275):3.275):7.7125):3.54609375):0.17578125):17.465625	(Chelydra_serpentina:118.57	Chelonoidis_carbonaria:118.57):136.43):26.875	(Sphenodon_punctatus:239.866249	(((((((Cyclura_cornuta:18.94837568	Iguana_iguana:18.94837717):63.01704054	(Basiliscus_vittatus:27.51238175	Basiliscus_basiliscus:27.51238401):54.45303067):2.728481
((((Euparkeria_capensis:4.884375	((((Caiman_crocodilus:71.58333333	Alligator_mississippiensis:71.58333334):15.79166667	Crocodylus_niloticus:87.375):121.75	Terrestrisuchus_gracilis:16.32499999):28.23359376	(Marasuchus_lilloensis:7.2625	((Hypsilophodontid_indet.:54.75	Dysalotosaurus_lettowvorbecki:32.75):54.5	((Masiakasaurus_knopfleri:108.7126582	(((((Eudromia_elegans:83.11026155	Dinornis_sp.:83.11026157):4.559957047	(((((Apteryx_haastii:3.295524543	Apteryx_owenii:3.295524543):4.027035529	Apteryx_australis:7.322560072):42.12560791	(Dromaius_novaehollandiae:21.73885411	Casuarius_casuarius:21.73885411):27.70931388):9.843965346	Rhea_americana:59.29213333):11.47361569	Struthio_camelus:70.76574902):16.90446957):22.05904601	((((((Coturnix_ypsilophora:25.41799391	((Argusianus_argus:16.97794716	Afropavo_congensis:16.97794716):4.934931282	Gallus_sp.:21.91287844):3.505115472):0.708363504	((Dendragapus_obscurus:17.69329762	Meleagris_gallopavo:17.69329762):1.445102421	Phasianus_colchicus:19.13840004):6.987957378):12.09395178	Numida_meleagris:38.22030919):21.11941319	Alectura_lathami:59.33972238):14.18701076	((((Anser_albifrons:7.479408948	Branta_bernicla:7.479408948):4.047278778	Cygnus_olor:11.52668773):2.822143424	Cereopsis_novaehollandiae:14.34883115):2.88216026	((Chenonetta_jubata:7.717468418	Somateria_mollissima:7.717468417):0.6677753639	Anas_superciliosa:8.385243781):8.845747629):56.29574173):33.21466541	((Geococcyx_californianus:69.07777049	((Raphus_cucullatus:25.6	Pezophaps_solitaria:25.6):1.890504253	Columba_livia:27.49050423):41.58726624):9.504168064	(Sagittarius_serpentarius:57.77459469	Gypaetus_barbatus:57.77459469):20.80734385):28.15946002):2.98786605):59.37283334	Tyrannosaurus_rex:98.95098881):4.9	Allosaurus_fragilis:22.25692928):2):46.82290203	Plateosaurus_engelhardti:25.275):3.275):7.7125):3.54609375):0.17578125):17.465625	(Chelydra_serpentina:118.57	Chelonoidis_carbonaria:118.57):136.43):26.875	(Sphenodon_punctatus:248.458504	(((((((Cyclura_cornuta:20.32354992	Iguana_iguana:20.32355042):48.34301142	(Basiliscus_vittatus:15.52374305	Basiliscus_basiliscus:15.52374305):53.14281995):4.775557
((((Euparkeria_capensis:4.884375	((((Caiman_crocodilus:71.58333333	Alligator_mississippiensis:71.58333334):15.79166667	Crocodylus_niloticus:87.375):121.75	Terrestrisuchus_gracilis:16.32499999):28.23359376	(Marasuchus_lilloensis:7.2625	((Hypsilophodontid_indet.:54.75	Dysalotosaurus_lettowvorbecki:32.75):54.5	((Masiakasaurus_knopfleri:118.282668	(((((Eudromia_elegans:69.85602575	Dinornis_sp.:69.85602577):9.817712725	(Struthio_camelus:60.13815409	(((Apteryx_haastii:4.894616434	Apteryx_owenii:4.894616434):7.859514373	Apteryx_australis:12.75413081):34.33740687	((Dromaius_novaehollandiae:17.54038286	Casuarius_casuarius:17.54038286):25.43423118	Rhea_americana:42.97461403):4.116923646):13.04661641):19.53558439):20.34579372	((((((((Gallus_sp.:18.24232321	Afropavo_congensis:18.24232321):0.6384940058	Coturnix_ypsilophora:18.88081721):1.484478586	((Meleagris_gallopavo:14.14487008	Dendragapus_obscurus:14.14487008):1.266244025	Phasianus_colchicus:15.4111141):4.954181696):0.2451131902	Argusianus_argus:20.610409):9.098827486	Numida_meleagris:29.70923647):28.34935918	Alectura_lathami:58.05859566):15.82674538	((((Anser_albifrons:7.010287127	Branta_bernicla:7.010287127):3.858295903	Cygnus_olor:10.86858303):3.112080782	Cereopsis_novaehollandiae:13.98066381):4.703875878	((Chenonetta_jubata:9.328833802	Somateria_mollissima:9.328833801):0.741370253	Anas_superciliosa:10.07020406):8.614335635):55.20080135):21.8911824	((Geococcyx_californianus:78.05677624	((Raphus_cucullatus:25.6	Pezophaps_solitaria:25.6):12.90693344	Columba_livia:38.50693343):39.5498428):7.775073534	(Sagittarius_serpentarius:62.01367557	Gypaetus_barbatus:62.01367557):23.8181742):9.944673668):4.243008769):71.31583457	Tyrannosaurus_rex:103.987442):6.5	Allosaurus_fragilis:31.819855):10.6):34.38963322	Plateosaurus_engelhardti:25.275):3.275):7.7125):3.54609375):0.17578125):17.465625	(Chelydra_serpentina:118.57	Chelonoidis_carbonaria:118.57):136.43):26.875	(Sphenodon_punctatus:238.668223	(((((((Cyclura_cornuta:18.71652735	Iguana_iguana:18.71652735):56.78727524	(Basiliscus_vittatus:17.77199327	Basiliscus_basiliscus:17.77199327):57.731809):3.703513
((((Euparkeria_capensis:4.884375	((((Caiman_crocodilus:71.58333333	Alligator_mississippiensis:71.58333334):15.79166667	Crocodylus_niloticus:87.375):121.75	Terrestrisuchus_gracilis:16.32499999):28.23359376	(Marasuchus_lilloensis:7.2625	((Hypsilophodontid_indet.:54.75	Dysalotosaurus_lettowvorbecki:32.75):54.5	((Masiakasaurus_knopfleri:113.7695489	(((((Eudromia_elegans:77.82598548	Dinornis_sp.:77.82598553):6.274172545	(Struthio_camelus:57.14082399	(((Dromaius_novaehollandiae:17.71923801	Casuarius_casuarius:17.71923801):26.27807579	((Apteryx_owenii:4.107006805	Apteryx_haastii:4.107006805):7.608235129	Apteryx_australis:11.71524194):32.28207187):6.465164905	Rhea_americana:50.4624787):6.678345289):26.95933403):20.27467598	((((((Coturnix_ypsilophora:17.63588448	((Afropavo_congensis:14.34217781	Argusianus_argus:14.34217781):1.57130189	Gallus_sp.:15.9134797):1.722404779):0.4955147402	((Meleagris_gallopavo:11.82628534	Dendragapus_obscurus:11.82628534):1.179538172	Phasianus_colchicus:13.00582351):5.125575709):8.103158645	Numida_meleagris:26.23455787):33.89947734	Alectura_lathami:60.1340352):18.23931438	((((Anser_albifrons:3.479419839	Branta_bernicla:3.479419839):2.8311937	Cygnus_olor:6.310613539):3.036922034	Cereopsis_novaehollandiae:9.347535573):3.774071468	((Chenonetta_jubata:5.833477721	Somateria_mollissima:5.833477721):0.6813604623	Anas_superciliosa:6.514838184):6.606768856):65.25174254):19.12993661	((Sagittarius_serpentarius:67.49224866	Gypaetus_barbatus:67.49224866):14.56033115	(Geococcyx_californianus:74.38035225	((Raphus_cucullatus:25.6	Pezophaps_solitaria:25.6):7.91409381	Columba_livia:33.5140938):40.86625844):7.67222757):15.45070639):6.871547852):62.84620292	Tyrannosaurus_rex:100.394458):9.3	Allosaurus_fragilis:31.15282327):8.8):37.50396302	Plateosaurus_engelhardti:25.275):3.275):7.7125):3.54609375):0.17578125):17.465625	(Chelydra_serpentina:118.57	Chelonoidis_carbonaria:118.57):136.43):26.875	(Sphenodon_punctatus:240.914585	(((((((Cyclura_cornuta:21.77803808	Iguana_iguana:21.77804142):53.13586858	(Basiliscus_vittatus:20.03510707	Basiliscus_basiliscus:20.03510707):54.87880089):3.64696
((((Euparkeria_capensis:4.884375	((((Caiman_crocodilus:71.58333333	Alligator_mississippiensis:71.58333334):15.79166667	Crocodylus_niloticus:87.375):121.75	Terrestrisuchus_gracilis:16.32499999):28.23359376	(Marasuchus_lilloensis:7.2625	((Hypsilophodontid_indet.:54.75	Dysalotosaurus_lettowvorbecki:32.75):54.5	((Masiakasaurus_knopfleri:115.4711432	(((((Eudromia_elegans:98.40965653	Dinornis_sp.:98.40965653):6.97214746	((((Dromaius_novaehollandiae:18.15066408	Casuarius_casuarius:18.15066408):27.35770611	((Apteryx_owenii:3.132604322	Apteryx_haastii:3.132604322):4.503050921	Apteryx_australis:7.635655243):37.87271494):5.491143734	Rhea_americana:50.99951392):5.381205668	Struthio_camelus:56.38071958):49.0010844):20.15832642	((((((((Afropavo_congensis:23.70804371	Gallus_sp.:23.70804372):1.922813707	((Meleagris_gallopavo:19.04916855	Dendragapus_obscurus:19.04916855):2.307325078	Phasianus_colchicus:21.35649362):4.2743638):0.4303717254	Coturnix_ypsilophora:26.06122915):1.424106485	Argusianus_argus:27.48533564):10.33457845	Numida_meleagris:37.81991408):34.48846173	Alectura_lathami:72.30837581):16.48413002	((((Anser_albifrons:7.076546602	Branta_bernicla:7.076546602):3.029285383	Cygnus_olor:10.10583199):3.68931845	Cereopsis_novaehollandiae:13.79515044):4.992933855	((Chenonetta_jubata:7.965118928	Somateria_mollissima:7.965118928):0.774272827	Anas_superciliosa:8.739391754):10.04869253):70.00442156):36.51393237	((Geococcyx_californianus:77.56012775	((Raphus_cucullatus:25.6	Pezophaps_solitaria:25.6):7.675818905	Columba_livia:33.27581887):44.28430887):5.879535249	(Sagittarius_serpentarius:52.66641616	Gypaetus_barbatus:52.66641616):30.77324683):41.86677523):0.2336921665):43.68677648	Tyrannosaurus_rex:100.015604):7	Allosaurus_fragilis:30.08122795):7.1):39.4980931	Plateosaurus_engelhardti:25.275):3.275):7.7125):3.54609375):0.17578125):17.465625	(Chelydra_serpentina:118.57	Chelonoidis_carbonaria:118.57):136.43):26.875	(Sphenodon_punctatus:244.801849	(((((((Cyclura_cornuta:17.48772342	Iguana_iguana:17.48772199):62.73708515	(Basiliscus_vittatus:21.15662565	Basiliscus_basiliscus:21.15662565):59.06818598):4.14792
((((Euparkeria_capensis:4.884375	((((Caiman_crocodilus:71.58333333	Alligator_mississippiensis:71.58333334):15.79166667	Crocodylus_niloticus:87.375):121.75	Terrestrisuchus_gracilis:16.32499999):28.23359376	(Marasuchus_lilloensis:7.2625	((Hypsilophodontid_indet.:54.75	Dysalotosaurus_lettowvorbecki:32.75):54.5	((Masiakasaurus_knopfleri:110.4883891	(((((Eudromia_elegans:61.43069352	Dinornis_sp.:61.43069355):5.21331763	(((((Apteryx_owenii:1.194139855	Apteryx_haastii:1.194139855):6.546387538	Apteryx_australis:7.740527393):30.23023058	(Dromaius_novaehollandiae:20.48864122	Casuarius_casuarius:20.48864122):17.48211675):0.8815242506	Rhea_americana:38.85228222):9.681265606	Struthio_camelus:48.53354783):18.11046333):39.59919234	((((((((Afropavo_congensis:17.11594257	Gallus_sp.:17.11594257):0.4563194112	Coturnix_ypsilophora:17.57226198):0.876456416	((Dendragapus_obscurus:13.13129187	Meleagris_gallopavo:13.13129187):0.7438382293	Phasianus_colchicus:13.8751301):4.573588301):2.09840536	Argusianus_argus:20.54712376):14.50150457	Numida_meleagris:35.04862833):26.00735572	Alectura_lathami:61.05598405):12.2653729	((((Anser_albifrons:6.983831774	Branta_bernicla:6.983831773):3.034406192	Cygnus_olor:10.01823797):4.018463266	Cereopsis_novaehollandiae:14.03670123):3.302475328	((Chenonetta_jubata:7.378758671	Somateria_mollissima:7.378758671):0.6774918949	Anas_superciliosa:8.056250565):9.282925994):55.98218039):29.25692742	((((Raphus_cucullatus:25.6	Pezophaps_solitaria:25.6):7.146611892	Columba_livia:32.74661189):46.48962604	Geococcyx_californianus:79.23623793):7.765398032	(Sagittarius_serpentarius:74.14348975	Gypaetus_barbatus:74.14348975):12.85814621):15.57664841):3.664919146):61.57632207	Tyrannosaurus_rex:101.4593175):8.1	Allosaurus_fragilis:27.18054573):1.7):45.20547441	Plateosaurus_engelhardti:25.275):3.275):7.7125):3.54609375):0.17578125):17.465625	(Chelydra_serpentina:118.57	Chelonoidis_carbonaria:118.57):136.43):26.875	(Sphenodon_punctatus:240.041929	(((((((Cyclura_cornuta:17.173075	Iguana_iguana:17.17307373):62.87708172	(Basiliscus_vittatus:16.28406871	Basiliscus_basiliscus:16.28406871):63.76607509):13.742298
((((Euparkeria_capensis:4.884375	((((Caiman_crocodilus:71.58333333	Alligator_mississippiensis:71.58333334):15.79166667	Crocodylus_niloticus:87.375):121.75	Terrestrisuchus_gracilis:16.32499999):28.23359376	(Marasuchus_lilloensis:7.2625	((Hypsilophodontid_indet.:54.75	Dysalotosaurus_lettowvorbecki:32.75):54.5	((Masiakasaurus_knopfleri:113.6059215	(((((Eudromia_elegans:72.63142035	Dinornis_sp.:72.63142037):5.47561606	((((Dromaius_novaehollandiae:22.92101333	Casuarius_casuarius:22.92101333):13.04568027	((Apteryx_haastii:6.266282197	Apteryx_owenii:6.266282197):4.966949248	Apteryx_australis:11.23323144):24.73346216):10.70314192	Rhea_americana:46.66983552):19.45717702	Struthio_camelus:66.12701254):11.98002387):32.20134018	((((((((Dendragapus_obscurus:12.31508197	Meleagris_gallopavo:12.31508197):1.859315079	Phasianus_colchicus:14.17439704):6.319943843	Coturnix_ypsilophora:20.49434089):0.331599582	((Argusianus_argus:15.91055243	Afropavo_congensis:15.91055243):2.030672175	Gallus_sp.:17.94122461):2.884715863):7.483645189	Numida_meleagris:28.30958566):26.02809023	Alectura_lathami:54.33767589):31.13488285	((((Anser_albifrons:8.516200325	Branta_bernicla:8.516200325):2.601787445	Cygnus_olor:11.11798777):3.535064688	Cereopsis_novaehollandiae:14.65305246):4.925843172	(Anas_superciliosa:10.26541565	(Somateria_mollissima:9.556456302	Chenonetta_jubata:9.556456301):0.7089593524):9.313479975):65.89366311):13.00444048	((Sagittarius_serpentarius:68.77887124	Gypaetus_barbatus:68.77887125):19.52904585	(((Raphus_cucullatus:25.6	Pezophaps_solitaria:25.6):10.23948691	Columba_livia:35.83948689):47.08091299	Geococcyx_californianus:82.9203999):5.387517203):10.16908213):11.83137738):58.61341793	Tyrannosaurus_rex:97.95877292):7.3	Allosaurus_fragilis:28.92927072):4.3):42.30320546	Plateosaurus_engelhardti:25.275):3.275):7.7125):3.54609375):0.17578125):17.465625	(Chelydra_serpentina:118.57	Chelonoidis_carbonaria:118.57):136.43):26.875	(Sphenodon_punctatus:244.489484	(((((((Cyclura_cornuta:17.96739743	Iguana_iguana:17.96739743):50.46103487	(Basiliscus_vittatus:18.32921539	Basiliscus_basiliscus:18.32921539):50.09922761):8.85465
((((Euparkeria_capensis:4.884375	((((Caiman_crocodilus:71.58333333	Alligator_mississippiensis:71.58333334):15.79166667	Crocodylus_niloticus:87.375):121.75	Terrestrisuchus_gracilis:16.32499999):42.96484376	(Marasuchus_lilloensis:7.2625	((Hypsilophodontid_indet.:54.75	Dysalotosaurus_lettowvorbecki:32.75):54.5	((Masiakasaurus_knopfleri:116.8098337	(((((Eudromia_elegans:89.12801056	Dinornis_sp.:89.12801059):5.912414255	(((((Apteryx_haastii:3.651303638	Apteryx_owenii:3.651303638):6.067543282	Apteryx_australis:9.71884692):33.05319113	Struthio_camelus:42.77203805):6.522610288	(Dromaius_novaehollandiae:26.97081423	Casuarius_casuarius:26.97081423):22.32383411):15.92883635	Rhea_americana:65.22348468):29.81694012):13.6198692	((((((((Gallus_sp.:17.81490473	((Dendragapus_obscurus:14.87649586	Meleagris_gallopavo:14.87649586):0.3344563017	Phasianus_colchicus:15.21095216):2.603952566):0.1771262014	Afropavo_congensis:17.99203093):0.6152007853	Coturnix_ypsilophora:18.60723171):0.1871900975	Argusianus_argus:18.79442181):8.146089744	Numida_meleagris:26.94051155):37.5074198	Alectura_lathami:64.44793135):9.965658224	((((Anser_albifrons:8.007119753	Branta_bernicla:8.007119752):1.962716005	Cygnus_olor:9.969835758):5.516101333	Cereopsis_novaehollandiae:15.48593709):6.160725389	((Chenonetta_jubata:9.402106799	Somateria_mollissima:9.402106798):0.615649168	Anas_superciliosa:10.01775597):11.62890651):52.76692708):27.86964358	((((Raphus_cucullatus:25.6	Pezophaps_solitaria:25.6):6.364860308	Columba_livia:31.9648603):41.00004426	Geococcyx_californianus:72.96490456):10.24468942	(Sagittarius_serpentarius:70.02757517	Gypaetus_barbatus:70.02757517):13.18201881):19.07363917):6.377060891):60.81262459	Tyrannosaurus_rex:102.1217001):7.7	Allosaurus_fragilis:29.18564103):7.2):38.45208136	Plateosaurus_engelhardti:25.275):3.275):7.7125):3.54609375):0.17578125):17.465625	(Chelydra_serpentina:118.57	Chelonoidis_carbonaria:118.57):136.43):26.875	(Sphenodon_punctatus:239.88833	(((((((Cyclura_cornuta:18.37823872	Iguana_iguana:18.37823795):55.80730316	(Basiliscus_vittatus:24.87897264	Basiliscus_basiliscus:24.87897341):49.30655245):2.445976
((((Euparkeria_capensis:4.884375	((((Caiman_crocodilus:71.58333333	Alligator_mississippiensis:71.58333334):15.79166667	Crocodylus_niloticus:87.375):121.75	Terrestrisuchus_gracilis:16.32499999):28.23359376	(Marasuchus_lilloensis:7.2625	((Hypsilophodontid_indet.:54.75	Dysalotosaurus_lettowvorbecki:32.75):54.5	((Masiakasaurus_knopfleri:110.5382434	(((((Eudromia_elegans:75.34453904	Dinornis_sp.:75.34453906):1.589639308	(((((Apteryx_haastii:5.040167982	Apteryx_owenii:5.040167982):5.837958391	Apteryx_australis:10.87812637):28.46669299	(Dromaius_novaehollandiae:20.44062202	Casuarius_casuarius:20.44062202):18.90419735):5.759456433	Rhea_americana:45.1042758):9.943907247	Struthio_camelus:55.04818305):21.88599531):37.33047344	((((((((Argusianus_argus:19.28012714	Afropavo_congensis:19.28012713):5.239795749	Gallus_sp.:24.51992288):1.589897615	Coturnix_ypsilophora:26.1098205):0.7805455343	((Meleagris_gallopavo:21.89386619	Dendragapus_obscurus:21.89386619):0.6666688448	Phasianus_colchicus:22.56053503):4.329831005):7.170073201	Numida_meleagris:34.06043924):19.18918477	Alectura_lathami:53.24962401):21.7311337	((((Anser_albifrons:3.414944859	Branta_bernicla:3.414944859):1.756426704	Cygnus_olor:5.171371563):2.048279782	Cereopsis_novaehollandiae:7.219651345):3.210896035	(Anas_superciliosa:5.128501779	(Somateria_mollissima:4.592880734	Chenonetta_jubata:4.592880735):0.5356210448):5.3020456):64.55021032):25.79879742	((Geococcyx_californianus:75.00114917	((Raphus_cucullatus:25.6	Pezophaps_solitaria:25.6):5.170668284	Columba_livia:30.77066828):44.2304809):3.668883696	(Sagittarius_serpentarius:65.79334109	Gypaetus_barbatus:65.79334109):12.87669179):22.10952226):13.48509667):54.02570693	Tyrannosaurus_rex:99.38730736):8.3	Allosaurus_fragilis:26.17030988):1.2):45.03464126	Plateosaurus_engelhardti:25.275):3.275):7.7125):3.54609375):0.17578125):17.465625	(Chelydra_serpentina:118.57	Chelonoidis_carbonaria:118.57):136.43):26.875	(Sphenodon_punctatus:238.009611	(((((((Cyclura_cornuta:20.27981414	Iguana_iguana:20.27981414):55.31787686	(Basiliscus_vittatus:22.53111792	Basiliscus_basiliscus:22.53111792):53.06656757):1.982465
((((Euparkeria_capensis:4.884375	((((Caiman_crocodilus:71.58333333	Alligator_mississippiensis:71.58333334):15.79166667	Crocodylus_niloticus:87.375):121.75	Terrestrisuchus_gracilis:16.32499999):28.23359376	(Marasuchus_lilloensis:7.2625	((Hypsilophodontid_indet.:54.75	Dysalotosaurus_lettowvorbecki:32.75):54.5	((Masiakasaurus_knopfleri:116.5340024	(((((Eudromia_elegans:66.14632824	Dinornis_sp.:66.14632825):3.652262812	(Struthio_camelus:60.79008797	((((Apteryx_owenii:2.349631883	Apteryx_haastii:2.349631883):2.571726231	Apteryx_australis:4.921358115):30.11177218	(Dromaius_novaehollandiae:12.79369355	Casuarius_casuarius:12.79369355):22.23943675):10.79357528	Rhea_americana:45.82670557):14.96338239):9.008503082):27.26645577	((((((((Gallus_sp.:15.98587241	Afropavo_congensis:15.98587241):1.060209912	((Meleagris_gallopavo:12.28124884	Dendragapus_obscurus:12.28124884):0.3722842072	Phasianus_colchicus:12.65353305):4.39254927):0.09628087927	Coturnix_ypsilophora:17.1423632):1.566180933	Argusianus_argus:18.70854413):12.16991357	Numida_meleagris:30.8784577):24.76526678	Alectura_lathami:55.6437245):18.50933996	((((Anser_albifrons:6.217581341	Branta_bernicla:6.217581341):2.873829284	Cygnus_olor:9.091410625):4.529508126	Cereopsis_novaehollandiae:13.62091875):6.255492599	((Somateria_mollissima:8.890349317	Chenonetta_jubata:8.890349317):0.5304154796	Anas_superciliosa:9.420764796):10.45564655):54.27665309):15.75590851	((((Raphus_cucullatus:25.6	Pezophaps_solitaria:25.6):10.10327154	Columba_livia:35.70327154):41.14105146	Geococcyx_californianus:76.844323):3.982231042	(Sagittarius_serpentarius:61.66859411	Gypaetus_barbatus:61.66859412):19.15795991):9.082418934):7.156073856):71.63016171	Tyrannosaurus_rex:98.4322058):9.2	Allosaurus_fragilis:30.974325):5.1):39.82979145	Plateosaurus_engelhardti:25.275):3.275):7.7125):3.54609375):0.17578125):17.465625	(Chelydra_serpentina:118.57	Chelonoidis_carbonaria:118.57):136.43):26.875	(Sphenodon_punctatus:249.284177	(((((((Cyclura_cornuta:23.34808568	Iguana_iguana:23.34808666):56.47133564	(Basiliscus_vittatus:24.99680705	Basiliscus_basiliscus:24.99680705):54.82261401):2.69689
((((Euparkeria_capensis:4.884375	((((Caiman_crocodilus:71.58333333	Alligator_mississippiensis:71.58333334):15.79166667	Crocodylus_niloticus:87.375):107.0187499	Terrestrisuchus_gracilis:16.32499999):42.96484378	(Marasuchus_lilloensis:7.2625	((Hypsilophodontid_indet.:54.75	Dysalotosaurus_lettowvorbecki:32.75):54.5	((Masiakasaurus_knopfleri:114.8805713	(((((Eudromia_elegans:67.91360057	Dinornis_sp.:67.91360056):6.8069366	(Struthio_camelus:58.20644925	(((Dromaius_novaehollandiae:21.37064704	Casuarius_casuarius:21.37064704):18.40080717	((Apteryx_owenii:1.311094755	Apteryx_haastii:1.311094755):4.271022513	Apteryx_australis:5.582117267):34.18933694):10.98339088	Rhea_americana:50.7548451):7.451604154):16.51408791):31.71230175	((((((((Meleagris_gallopavo:18.04860458	Dendragapus_obscurus:18.04860458):2.362102941	Phasianus_colchicus:20.41070752):5.142692884	((Argusianus_argus:22.34130335	Afropavo_congensis:22.34130335):0.7567838133	Gallus_sp.:23.09808717):2.45531324):1.071422193	Coturnix_ypsilophora:26.6248226):16.54679688	Numida_meleagris:43.17161948):21.1456581	Alectura_lathami:64.31727758):11.48692656	((((Anser_albifrons:8.181840248	Branta_bernicla:8.181840248):5.97422659	Cygnus_olor:14.15606684):4.693473341	Cereopsis_novaehollandiae:18.84954018):11.41189733	((Somateria_mollissima:15.19959226	Chenonetta_jubata:15.19959226):1.860667763	Anas_superciliosa:17.06026002):13.20117749):45.54276663):27.99838744	((((Raphus_cucullatus:25.6	Pezophaps_solitaria:25.6):12.19489944	Columba_livia:37.79489939):42.11373908	Geococcyx_californianus:79.90863847):6.758695615	(Sagittarius_serpentarius:56.69638933	Gypaetus_barbatus:56.69638934):29.97094475):17.13525749):2.630247291):62.44719797	Tyrannosaurus_rex:102.8022412):13	Allosaurus_fragilis:33.96784211):0.2):40.74496311	Plateosaurus_engelhardti:25.275):3.275):7.7125):3.54609375):0.17578125):17.465625	(Chelydra_serpentina:118.57	Chelonoidis_carbonaria:118.57):136.43):26.875	(Sphenodon_punctatus:244.932074	(((((((Cyclura_cornuta:18.14886326	Iguana_iguana:18.14886273):62.60188094	(Basiliscus_vittatus:19.96977942	Basiliscus_basiliscus:19.96977941):60.78095001):1.933213
((((Euparkeria_capensis:4.884375	((((Caiman_crocodilus:71.58333333	Alligator_mississippiensis:71.58333334):15.79166667	Crocodylus_niloticus:87.375):121.75	Terrestrisuchus_gracilis:16.32499999):28.23359376	(Marasuchus_lilloensis:7.2625	((Hypsilophodontid_indet.:54.75	Dysalotosaurus_lettowvorbecki:32.75):54.5	((Masiakasaurus_knopfleri:113.4148091	(((((Eudromia_elegans:71.77336888	Dinornis_sp.:71.77336889):6.99080537	((((Dromaius_novaehollandiae:25.46520661	Casuarius_casuarius:25.46520661):20.87382089	((Apteryx_owenii:1.706400303	Apteryx_haastii:1.706400303):7.494076065	Apteryx_australis:9.200476368):37.13855113):6.344437303	Rhea_americana:52.6834648):14.34184869	Struthio_camelus:67.02531349):11.73886076):28.80408355	((((((((Afropavo_congensis:10.87240635	Argusianus_argus:10.87240635):3.279407683	Gallus_sp.:14.15181403):0.403641995	Coturnix_ypsilophora:14.55545603):0.7764954061	((Meleagris_gallopavo:11.2521887	Dendragapus_obscurus:11.25218871):0.8444447393	Phasianus_colchicus:12.09663345):3.235317987):10.92919207	Numida_meleagris:26.26114351):36.80354511	Alectura_lathami:63.06468862):16.1805574	((((Anser_albifrons:11.25713405	Branta_bernicla:11.25713405):4.845889479	Cygnus_olor:16.10302353):5.287167478	Cereopsis_novaehollandiae:21.39019101):3.93734977	((Somateria_mollissima:11.74220504	Chenonetta_jubata:11.74220504):0.9146385517	Anas_superciliosa:12.65684359):12.67069718):53.91770524):24.95416712	((Geococcyx_californianus:72.11096749	((Raphus_cucullatus:25.6	Pezophaps_solitaria:25.6):9.700664112	Columba_livia:35.3006641):36.81030338):7.34575855	(Sagittarius_serpentarius:65.26543586	Gypaetus_barbatus:65.26543586):14.19129018):24.7426871):3.368844668):62.6702321	Tyrannosaurus_rex:103.290993):5.2	Allosaurus_fragilis:28.334569):6.4):40.98651009	Plateosaurus_engelhardti:25.275):3.275):7.7125):3.54609375):0.17578125):17.465625	(Chelydra_serpentina:118.57	Chelonoidis_carbonaria:118.57):136.43):26.875	(Sphenodon_punctatus:245.657489	(((((((Cyclura_cornuta:19.37561307	Iguana_iguana:19.37561381):64.09336721	(Basiliscus_vittatus:16.72811162	Basiliscus_basiliscus:16.72811162):66.74086938):3.147121
((((Euparkeria_capensis:4.884375	((((Caiman_crocodilus:71.58333333	Alligator_mississippiensis:71.58333334):15.79166667	Crocodylus_niloticus:87.375):121.75	Terrestrisuchus_gracilis:16.32499999):42.96484376	(Marasuchus_lilloensis:7.2625	((Hypsilophodontid_indet.:54.75	Dysalotosaurus_lettowvorbecki:32.75):54.5	((Masiakasaurus_knopfleri:112.1748476	(((((Eudromia_elegans:95.7580082	Dinornis_sp.:95.75800825):4.375524981	(((((Apteryx_haastii:6.157101904	Apteryx_owenii:6.157101904):2.662425246	Apteryx_australis:8.819527151):46.68470183	(Dromaius_novaehollandiae:25.27936573	Casuarius_casuarius:25.27936572):30.22486325):7.042754361	Rhea_americana:62.54698334):9.878738083	Struthio_camelus:72.42572142):27.70781176):27.75999882	((((((((Afropavo_congensis:13.8230755	Gallus_sp.:13.8230755):0.9225072879	Coturnix_ypsilophora:14.74558278):0.3645261946	((Dendragapus_obscurus:11.40520955	Meleagris_gallopavo:11.40520955):0.5898852304	Phasianus_colchicus:11.99509478):3.115014203):0.3911882866	Argusianus_argus:15.50129726):8.591213454	Numida_meleagris:24.09251072):25.91686251	Alectura_lathami:50.00937323):27.11994593	((((Anser_albifrons:9.137822064	Branta_bernicla:9.137822063):3.798320603	Cygnus_olor:12.93614267):3.768464357	Cereopsis_novaehollandiae:16.70460702):9.267838166	((Chenonetta_jubata:11.71660403	Somateria_mollissima:11.71660403):0.8946077889	Anas_superciliosa:12.61121182):13.36123337):51.15687396):34.93643378	((Geococcyx_californianus:78.22806161	((Raphus_cucullatus:25.6	Pezophaps_solitaria:25.6):2.740728491	Columba_livia:28.34072849):49.88733312):4.579339653	(Sagittarius_serpentarius:65.48970353	Gypaetus_barbatus:65.48970353):17.31769773):29.25835168):15.82777911):44.17808677	Tyrannosaurus_rex:103.7236593):3.6	Allosaurus_fragilis:23.4028667):5.1):42.05338118	Plateosaurus_engelhardti:25.275):3.275):7.7125):3.54609375):0.17578125):17.465625	(Chelydra_serpentina:118.57	Chelonoidis_carbonaria:118.57):136.43):26.875	(Sphenodon_punctatus:248.417244	(((((((Cyclura_cornuta:20.78345353	Iguana_iguana:20.78345353):52.59935509	(Basiliscus_vittatus:14.59442701	Basiliscus_basiliscus:14.59442701):58.78838732):1.384385
((((Euparkeria_capensis:4.884375	((((Caiman_crocodilus:71.58333333	Alligator_mississippiensis:71.58333334):15.79166667	Crocodylus_niloticus:87.375):121.75	Terrestrisuchus_gracilis:16.32499999):28.23359376	(Marasuchus_lilloensis:7.2625	((Hypsilophodontid_indet.:54.75	Dysalotosaurus_lettowvorbecki:32.75):54.5	((Masiakasaurus_knopfleri:116.7861729	(((((Eudromia_elegans:71.10642035	Dinornis_sp.:71.10642035):6.33687534	(((((Apteryx_haastii:0.1841278747	Apteryx_owenii:0.1841278747):7.2243189	Apteryx_australis:7.408446774):26.53629351	(Dromaius_novaehollandiae:10.77860531	Casuarius_casuarius:10.77860531):23.16613497):4.540280084	Rhea_americana:38.48502036):5.395963104	Struthio_camelus:43.88098347):33.56231221):20.81717738	((((((((Afropavo_congensis:14.87035767	Gallus_sp.:14.87035767):1.382993696	Coturnix_ypsilophora:16.25335136):0.1865366039	((Meleagris_gallopavo:12.22427489	Dendragapus_obscurus:12.22427488):0.7255456733	Phasianus_colchicus:12.94982056):3.490067407):1.282209158	Argusianus_argus:17.72209712):9.953029632	Numida_meleagris:27.67512675):25.12064236	Alectura_lathami:52.79576911):28.48642837	((((Anser_albifrons:4.854861018	Branta_bernicla:4.854861018):3.157090309	Cygnus_olor:8.011951327):1.831082488	Cereopsis_novaehollandiae:9.843033816):4.578027335	(Anas_superciliosa:8.215783692	(Chenonetta_jubata:7.185198168	Somateria_mollissima:7.185198168):1.030585525):6.205277456):66.86113633):13.74969708	((Sagittarius_serpentarius:64.53470962	Gypaetus_barbatus:64.53470962):12.17236169	(Geococcyx_californianus:72.24220957	((Raphus_cucullatus:25.6	Pezophaps_solitaria:25.6):3.556218784	Columba_livia:29.15621876):43.0859908):4.464861746):18.32482325):3.22857849):69.73352159	Tyrannosaurus_rex:98.82746732):7.5	Allosaurus_fragilis:29.11180545):12.6):34.73100534	Plateosaurus_engelhardti:25.275):3.275):7.7125):3.54609375):0.17578125):17.465625	(Chelydra_serpentina:118.57	Chelonoidis_carbonaria:118.57):136.43):26.875	(Sphenodon_punctatus:240.405377	(((((((Cyclura_cornuta:19.48890898	Iguana_iguana:19.48891064):60.27141817	(Basiliscus_vittatus:17.13574215	Basiliscus_basiliscus:17.13574215):62.62459085):1.076651
((((Euparkeria_capensis:4.884375	((((Caiman_crocodilus:71.58333333	Alligator_mississippiensis:71.58333334):15.79166667	Crocodylus_niloticus:87.375):107.0187499	Terrestrisuchus_gracilis:16.32499999):42.96484377	(Marasuchus_lilloensis:7.2625	((Hypsilophodontid_indet.:54.75	Dysalotosaurus_lettowvorbecki:32.75):54.5	((Masiakasaurus_knopfleri:116.1158142	(((((Eudromia_elegans:100.3015692	Dinornis_sp.:100.3015692):2.879042954	(((Dromaius_novaehollandiae:24.3138302	Casuarius_casuarius:24.31383019):26.98140332	((Apteryx_owenii:6.112397441	Apteryx_haastii:6.112397441):13.32638707	Apteryx_australis:19.43878451):31.85644901):29.82775417	(Struthio_camelus:75.0777673	Rhea_americana:75.0777673):6.045220395):22.05762441):11.1483086	(((((((Coturnix_ypsilophora:20.80376798	(Gallus_sp.:16.79668707	Afropavo_congensis:16.79668706):4.007080911):0.3796001195	((Meleagris_gallopavo:15.3258851	Dendragapus_obscurus:15.3258851):2.127235367	Phasianus_colchicus:17.45312047):3.730247629):0.9578134766	Argusianus_argus:22.14118157):7.367299223	Numida_meleagris:29.5084808):24.50399972	Alectura_lathami:54.01248051):15.73384343	((((Anser_albifrons:4.048438972	Branta_bernicla:4.048438972):3.311808396	Cygnus_olor:7.360247367):2.052723559	Cereopsis_novaehollandiae:9.412970927):2.973553253	((Chenonetta_jubata:5.674320168	Somateria_mollissima:5.674320167):0.2771421869	Anas_superciliosa:5.951462355):6.435061825):57.35979976):31.76994118	((Sagittarius_serpentarius:65.44188862	Gypaetus_barbatus:65.44188862):14.72187277	(Geococcyx_californianus:73.30729296	((Raphus_cucullatus:25.6	Pezophaps_solitaria:25.6):7.322815842	Columba_livia:32.92281575):40.3844772):6.856468442):21.35250372):12.81265555):55.61141535	Tyrannosaurus_rex:100.6812789):6.3	Allosaurus_fragilis:30.56514414):8.6):37.98466389	Plateosaurus_engelhardti:25.275):3.275):7.7125):3.54609375):0.17578125):17.465625	(Chelydra_serpentina:118.57	Chelonoidis_carbonaria:118.57):136.43):26.875	(Sphenodon_punctatus:246.509016	(((((((Cyclura_cornuta:25.75595944	Iguana_iguana:25.75595944):55.84840595	(Basiliscus_vittatus:17.45644674	Basiliscus_basiliscus:17.45644425):64.14791926):6.882076
((((Euparkeria_capensis:4.884375	((((Caiman_crocodilus:71.58333333	Alligator_mississippiensis:71.58333334):15.79166667	Crocodylus_niloticus:87.375):107.0187499	Terrestrisuchus_gracilis:16.32499999):42.96484378	(Marasuchus_lilloensis:7.2625	((Hypsilophodontid_indet.:54.75	Dysalotosaurus_lettowvorbecki:32.75):54.5	((Masiakasaurus_knopfleri:125.8729719	(((((Eudromia_elegans:82.85435074	Dinornis_sp.:82.85435075):7.749008685	(((Dromaius_novaehollandiae:34.04386044	Casuarius_casuarius:34.04386044):17.963689	(Struthio_camelus:47.61828185	((Apteryx_haastii:4.940661568	Apteryx_owenii:4.940661568):7.062009896	Apteryx_australis:12.00267146):35.61561039):4.389267593):17.0232098	Rhea_americana:69.03075925):21.57260018):23.03245157	((((((((Afropavo_congensis:17.84222713	Gallus_sp.:17.84222713):1.46133934	((Dendragapus_obscurus:13.97685861	Meleagris_gallopavo:13.9768586):2.063134389	Phasianus_colchicus:16.03999299):3.263573472):1.242415551	Coturnix_ypsilophora:20.54598202):1.836147042	Argusianus_argus:22.38212906):7.731014652	Numida_meleagris:30.11314371):24.10287303	Alectura_lathami:54.21601674):22.270998	((((Anser_albifrons:7.36563636	Branta_bernicla:7.36563636):3.926494387	Cygnus_olor:11.29213075):4.349725502	Cereopsis_novaehollandiae:15.64185624):4.631288661	(Anas_superciliosa:9.7063032	(Chenonetta_jubata:9.586472016	Somateria_mollissima:9.586472016):0.1198311834):10.56684171):56.21386983):23.68295083	((Sagittarius_serpentarius:59.07316951	Gypaetus_barbatus:59.07316951):25.25833282	(((Raphus_cucullatus:25.6	Pezophaps_solitaria:25.6):7.39310527	Columba_livia:32.99310527):43.39822221	Geococcyx_californianus:76.39132746):7.940174857):15.83846325):13.46584542):54.21818037	Tyrannosaurus_rex:101.2767971):17.3	Allosaurus_fragilis:34.26107944):9.8):27.87100862	Plateosaurus_engelhardti:25.275):3.275):7.7125):3.54609375):0.17578125):17.465625	(Chelydra_serpentina:118.57	Chelonoidis_carbonaria:118.57):136.43):26.875	(Sphenodon_punctatus:242.985198	(((((((Cyclura_cornuta:18.33294812	Iguana_iguana:18.33294664):60.88775094	(Basiliscus_vittatus:23.56329251	Basiliscus_basiliscus:23.56329251):55.65741113):3.442335
((((Euparkeria_capensis:4.884375	((((Caiman_crocodilus:71.58333333	Alligator_mississippiensis:71.58333334):15.79166667	Crocodylus_niloticus:87.375):121.75	Terrestrisuchus_gracilis:16.32499999):28.23359376	(Marasuchus_lilloensis:7.2625	((Hypsilophodontid_indet.:54.75	Dysalotosaurus_lettowvorbecki:32.75):54.5	((Masiakasaurus_knopfleri:119.9364603	(((((Eudromia_elegans:83.4351191	Dinornis_sp.:83.43511915):6.83016234	((((Dromaius_novaehollandiae:19.28029093	Casuarius_casuarius:19.28029092):19.68370266	((Apteryx_haastii:3.489760309	Apteryx_owenii:3.489760309):4.076948513	Apteryx_australis:7.566708822):31.39728476):10.49290239	Struthio_camelus:49.45689597):18.8706377	Rhea_americana:68.32753367):21.93774776):35.67160697	(((((((((Meleagris_gallopavo:12.8383752	Dendragapus_obscurus:12.8383752):0.7782176795	Phasianus_colchicus:13.61659288):3.290217837	(Gallus_sp.:14.80424293	Afropavo_congensis:14.80424293):2.10256778):0.0942030464	Coturnix_ypsilophora:17.00101376):0.3192269729	Argusianus_argus:17.32024073):5.946174429	Numida_meleagris:23.26641516):24.66524961	Alectura_lathami:47.93166477):27.05826624	((((Anser_albifrons:6.781061708	Branta_bernicla:6.781061708):3.934910025	Cygnus_olor:10.71597173):2.503776963	Cereopsis_novaehollandiae:13.2197487):8.478808284	((Chenonetta_jubata:11.21516826	Somateria_mollissima:11.21516826):0.4306613995	Anas_superciliosa:11.64582966):10.05272732):53.29137404):28.38694249	((Geococcyx_californianus:78.25698082	((Raphus_cucullatus:25.6	Pezophaps_solitaria:25.6):8.748525363	Columba_livia:34.34852534):43.90845547):2.585503827	(Sagittarius_serpentarius:60.00499237	Gypaetus_barbatus:60.00499237):20.83749228):22.53438886):22.56001494):44.74570786	Tyrannosaurus_rex:104.1797383):6.1	Allosaurus_fragilis:27.37313106):9.6):36.44240368	Plateosaurus_engelhardti:25.275):3.275):7.7125):3.54609375):0.17578125):17.465625	(Chelydra_serpentina:118.57	Chelonoidis_carbonaria:118.57):136.43):26.875	(Sphenodon_punctatus:239.709773	(((((((Cyclura_cornuta:19.8195037	Iguana_iguana:19.81950279):65.29082213	(Basiliscus_vittatus:14.77540937	Basiliscus_basiliscus:14.77540937):70.33492392):4.017865
((((Euparkeria_capensis:4.884375	((((Caiman_crocodilus:71.58333333	Alligator_mississippiensis:71.58333334):15.79166667	Crocodylus_niloticus:87.375):121.75	Terrestrisuchus_gracilis:16.32499999):28.23359376	(Marasuchus_lilloensis:7.2625	((Hypsilophodontid_indet.:54.75	Dysalotosaurus_lettowvorbecki:32.75):54.5	((Masiakasaurus_knopfleri:111.4959579	(((((Eudromia_elegans:74.38859781	Dinornis_sp.:74.38859787):4.118806869	(((((Apteryx_haastii:4.824970942	Apteryx_owenii:4.824970942):3.417400263	Apteryx_australis:8.242371205):35.7514456	(Dromaius_novaehollandiae:19.08022329	Casuarius_casuarius:19.08022328):24.91359352):5.981302872	Rhea_americana:49.97511968):9.955887478	Struthio_camelus:59.93100716):18.57639753):23.86226871	((((((((Gallus_sp.:22.02289713	Afropavo_congensis:22.02289713):2.001179773	((Meleagris_gallopavo:16.94384767	Dendragapus_obscurus:16.94384767):2.379128276	Phasianus_colchicus:19.32297594):4.701100961):0.268986867	Coturnix_ypsilophora:24.29306377):2.115933732	Argusianus_argus:26.4089975):6.753173978	Numida_meleagris:33.16217149):18.01094595	Alectura_lathami:51.17311743):33.63951127	((((Anser_albifrons:6.669465404	Branta_bernicla:6.669465405):4.352579295	Cygnus_olor:11.0220447):6.079645454	Cereopsis_novaehollandiae:17.10169015):4.739272986	((Chenonetta_jubata:9.761689135	Somateria_mollissima:9.761689134):1.265300034	Anas_superciliosa:11.02698917):10.81397397):62.97166556):17.05297626	((((Raphus_cucullatus:25.6	Pezophaps_solitaria:25.6):8.446122498	Columba_livia:34.04612249):49.38339865	Geococcyx_californianus:83.42952114):2.412566299	(Sagittarius_serpentarius:70.61261765	Gypaetus_barbatus:70.61261765):15.22946979):16.02351752):0.5040684833):66.13772614	Tyrannosaurus_rex:98.88426763):7.7	Allosaurus_fragilis:27.34852317):3.3):43.31760041	Plateosaurus_engelhardti:25.275):3.275):7.7125):3.54609375):0.17578125):17.465625	(Chelydra_serpentina:118.57	Chelonoidis_carbonaria:118.57):136.43):26.875	(Sphenodon_punctatus:245.743336	(((((((Cyclura_cornuta:23.24149876	Iguana_iguana:23.24149817):56.90412103	(Basiliscus_vittatus:16.22020064	Basiliscus_basiliscus:16.22020064):63.92543272):8.428684
((((Euparkeria_capensis:4.884375	((((Caiman_crocodilus:71.58333333	Alligator_mississippiensis:71.58333334):15.79166667	Crocodylus_niloticus:87.375):121.75	Terrestrisuchus_gracilis:16.32499999):28.23359376	(Marasuchus_lilloensis:7.2625	((Hypsilophodontid_indet.:54.75	Dysalotosaurus_lettowvorbecki:32.75):54.5	((Masiakasaurus_knopfleri:127.2426208	(((((Eudromia_elegans:69.81764113	Dinornis_sp.:69.81764114):5.78590285	(Struthio_camelus:39.81090559	(((Dromaius_novaehollandiae:26.10995464	Casuarius_casuarius:26.10995464):7.902812917	((Apteryx_owenii:2.454883434	Apteryx_haastii:2.454883434):4.502102989	Apteryx_australis:6.956986423):27.05578113):2.38939996	Rhea_americana:36.40216752):3.408738067):35.79263839):17.17555521	(((((((Coturnix_ypsilophora:12.15576764	((Meleagris_gallopavo:8.83493131	Dendragapus_obscurus:8.834931309):0.662084002	Phasianus_colchicus:9.497015313):2.658752326):0.2007003332	(Gallus_sp.:11.66535975	Afropavo_congensis:11.66535975):0.6911082211):0.3473548876	Argusianus_argus:12.70382286):7.257472884	Numida_meleagris:19.96129575):29.38543381	Alectura_lathami:49.34672956):29.47154453	((((Anser_albifrons:8.571313568	Branta_bernicla:8.571313567):3.828094418	Cygnus_olor:12.39940798):3.193835237	Cereopsis_novaehollandiae:15.59324322):4.276033497	((Somateria_mollissima:9.999422364	Chenonetta_jubata:9.999422364):0.6283241251	Anas_superciliosa:10.62774649):9.24153023):58.94899737):9.748527257	((Geococcyx_californianus:79.25644162	((Raphus_cucullatus:25.6	Pezophaps_solitaria:25.6):10.98616336	Columba_livia:36.58616334):42.67027826):1.910361219	(Sagittarius_serpentarius:56.78825041	Gypaetus_barbatus:56.78825041):24.37855241):7.399998515):4.212297852):75.12154956	Tyrannosaurus_rex:100.1516712):10.4	Allosaurus_fragilis:32.10407074):17.2):27.32435123	Plateosaurus_engelhardti:25.275):3.275):7.7125):3.54609375):0.17578125):17.465625	(Chelydra_serpentina:118.57	Chelonoidis_carbonaria:118.57):136.43):26.875	(Sphenodon_punctatus:239.481964	(((((((Cyclura_cornuta:22.64715056	Iguana_iguana:22.64715219):49.76170718	(Basiliscus_vittatus:18.13474143	Basiliscus_basiliscus:18.13474341):54.27411559):1.857084
((((Euparkeria_capensis:4.884375	((((Caiman_crocodilus:71.58333333	Alligator_mississippiensis:71.58333334):15.79166667	Crocodylus_niloticus:87.375):121.75	Terrestrisuchus_gracilis:16.32499999):28.23359376	(Marasuchus_lilloensis:7.2625	((Hypsilophodontid_indet.:54.75	Dysalotosaurus_lettowvorbecki:32.75):54.5	((Masiakasaurus_knopfleri:115.5556577	(((((Eudromia_elegans:90.70573277	Dinornis_sp.:90.70573283):12.77751642	(((((Apteryx_owenii:5.274959123	Apteryx_haastii:5.274959123):2.676346336	Apteryx_australis:7.951305458):32.65548643	(Dromaius_novaehollandiae:17.35718574	Casuarius_casuarius:17.35718574):23.24960615):10.57700413	Rhea_americana:51.18379601):8.636359797	Struthio_camelus:59.82015581):43.66309337):14.62224291	((((((((Gallus_sp.:19.56477308	Afropavo_congensis:19.56477308):1.423270089	((Dendragapus_obscurus:16.02306269	Meleagris_gallopavo:16.02306269):1.58514617	Phasianus_colchicus:17.60820886):3.379834316):1.751480915	Coturnix_ypsilophora:22.73952409):1.183736484	Argusianus_argus:23.92326057):7.500186006	Numida_meleagris:31.42344658):32.96697282	Alectura_lathami:64.3904194):15.06796697	((((Anser_albifrons:4.014275482	Branta_bernicla:4.014275482):1.108769332	Cygnus_olor:5.123044814):0.4643447879	Cereopsis_novaehollandiae:5.587389601):2.155108305	((Chenonetta_jubata:3.493158862	Somateria_mollissima:3.493158862):0.2466563191	Anas_superciliosa:3.739815181):4.002682725):71.71588846):33.76532853	((Geococcyx_californianus:76.79499781	((Raphus_cucullatus:25.6	Pezophaps_solitaria:25.6):6.26028223	Columba_livia:31.86028223):44.93471559):6.057313551	(Sagittarius_serpentarius:56.96808759	Gypaetus_barbatus:56.96808759):25.88422377):30.37140354):4.881777254):51.18225759	Tyrannosaurus_rex:100.377093):6.6	Allosaurus_fragilis:24.87101259):5.8):41.13725024	Plateosaurus_engelhardti:25.275):3.275):7.7125):3.54609375):0.17578125):17.465625	(Chelydra_serpentina:118.57	Chelonoidis_carbonaria:118.57):136.43):26.875	(Sphenodon_punctatus:240.088143	(((((((Cyclura_cornuta:16.8572935	Iguana_iguana:16.8572935):61.00644	(Basiliscus_vittatus:26.32588495	Basiliscus_basiliscus:26.32588495):51.5378465):4.247335
((((Euparkeria_capensis:4.884375	((((Caiman_crocodilus:71.58333333	Alligator_mississippiensis:71.58333334):15.79166667	Crocodylus_niloticus:87.375):121.75	Terrestrisuchus_gracilis:16.32499999):28.23359376	(Marasuchus_lilloensis:7.2625	((Hypsilophodontid_indet.:54.75	Dysalotosaurus_lettowvorbecki:32.75):54.5	((Masiakasaurus_knopfleri:108.7150439	(((((Eudromia_elegans:68.83479317	Dinornis_sp.:68.83479318):3.831349333	(Struthio_camelus:41.26162779	(((Dromaius_novaehollandiae:25.59211744	Casuarius_casuarius:25.59211744):9.946830673	((Apteryx_owenii:4.043069113	Apteryx_haastii:4.043069113):1.946795278	Apteryx_australis:5.989864392):29.54908373):2.845166072	Rhea_americana:38.38411419):2.877513603):31.40451472):29.55667189	((((((((Afropavo_congensis:26.93415817	Gallus_sp.:26.93415818):2.603949422	((Meleagris_gallopavo:22.3184144	Dendragapus_obscurus:22.3184144):1.71064227	Phasianus_colchicus:24.02905667):5.509050932):1.672712488	Coturnix_ypsilophora:31.21082009):1.616633308	Argusianus_argus:32.82745339):9.654650975	Numida_meleagris:42.48210437):26.17318564	Alectura_lathami:68.65529):7.437987537	((((Anser_albifrons:4.555469615	Branta_bernicla:4.555469615):2.208238422	Cygnus_olor:6.763708038):2.414872867	Cereopsis_novaehollandiae:9.178580904):1.565465136	((Somateria_mollissima:4.789786029	Chenonetta_jubata:4.789786028):0.2563789102	Anas_superciliosa:5.046164939):5.697881102):65.34923151):25.42762826	((Geococcyx_californianus:73.97508847	((Raphus_cucullatus:25.6	Pezophaps_solitaria:25.6):9.912153415	Columba_livia:35.51215339):38.46293509):17.88936425	(Sagittarius_serpentarius:76.68379749	Gypaetus_barbatus:76.68379749):15.18065524):9.656453071):0.7019085806):65.54499654	Tyrannosaurus_rex:100.557318):7.9	Allosaurus_fragilis:27.760358):1.1):46.05718906	Plateosaurus_engelhardti:25.275):3.275):7.7125):3.54609375):0.17578125):17.465625	(Chelydra_serpentina:118.57	Chelonoidis_carbonaria:118.57):136.43):26.875	(Sphenodon_punctatus:247.425953	(((((((Cyclura_cornuta:18.18373905	Iguana_iguana:18.18373906):54.36028496	(Basiliscus_vittatus:17.38634287	Basiliscus_basiliscus:17.38634287):55.15768914):4.158688
((((Euparkeria_capensis:4.884375	((((Caiman_crocodilus:71.58333333	Alligator_mississippiensis:71.58333334):15.79166667	Crocodylus_niloticus:87.375):121.75	Terrestrisuchus_gracilis:16.32499999):28.23359376	(Marasuchus_lilloensis:7.2625	((Hypsilophodontid_indet.:54.75	Dysalotosaurus_lettowvorbecki:32.75):54.5	((Masiakasaurus_knopfleri:114.6974912	(((((Eudromia_elegans:68.6743803	Dinornis_sp.:68.67438032):8.400327045	((((Apteryx_owenii:1.203481579	Apteryx_haastii:1.203481579):5.27636616	Apteryx_australis:6.479847739):44.49230462	((Dromaius_novaehollandiae:28.98882901	Casuarius_casuarius:28.98882901):8.275318634	Struthio_camelus:37.26414764):13.70800472):8.429317185	Rhea_americana:59.40146955):17.67323781):30.13733395	((((((((Afropavo_congensis:26.22220365	Gallus_sp.:26.22220366):0.3087485872	Coturnix_ypsilophora:26.53095224):1.33464457	((Meleagris_gallopavo:18.9908809	Dendragapus_obscurus:18.9908809):2.213105433	Phasianus_colchicus:21.20398633):6.661610483):0.4874485983	Argusianus_argus:28.35304541):9.886592603	Numida_meleagris:38.23963801):28.9145207	Alectura_lathami:67.15415871):13.67620617	((((Anser_albifrons:7.110368474	Branta_bernicla:7.110368474):2.197080613	Cygnus_olor:9.307449087):3.754659175	Cereopsis_novaehollandiae:13.06210826):6.799818548	((Chenonetta_jubata:9.023042954	Somateria_mollissima:9.023042953):0.3079826549	Anas_superciliosa:9.331025608):10.5309012):60.96843806):17.73549599	((((Raphus_cucullatus:25.6	Pezophaps_solitaria:25.6):7.970634143	Columba_livia:33.57063411):42.25247962	Geococcyx_californianus:75.82311373):7.971808364	(Sagittarius_serpentarius:69.38219671	Gypaetus_barbatus:69.38219671):14.41272538):14.77093879):8.646180398):60.50587233	Tyrannosaurus_rex:98.61192515):6.5	Allosaurus_fragilis:23.19360389):7):41.60708635	Plateosaurus_engelhardti:25.275):3.275):7.7125):3.54609375):0.17578125):17.465625	(Chelydra_serpentina:118.57	Chelonoidis_carbonaria:118.57):136.43):26.875	(Sphenodon_punctatus:238.68751	(((((((Cyclura_cornuta:16.81901875	Iguana_iguana:16.81902015):59.16887887	(Basiliscus_vittatus:21.83534638	Basiliscus_basiliscus:21.83534638):54.15255499):0.20902
((((Euparkeria_capensis:4.884375	((((Caiman_crocodilus:71.58333333	Alligator_mississippiensis:71.58333334):15.79166667	Crocodylus_niloticus:87.375):121.75	Terrestrisuchus_gracilis:16.32499999):28.23359376	(Marasuchus_lilloensis:7.2625	((Hypsilophodontid_indet.:54.75	Dysalotosaurus_lettowvorbecki:32.75):54.5	((Masiakasaurus_knopfleri:117.9164205	(((((Eudromia_elegans:76.68497688	Dinornis_sp.:76.68497689):10.19147297	(((Struthio_camelus:36.43551627	(Dromaius_novaehollandiae:16.04621606	Casuarius_casuarius:16.04621606):20.38930021):0.06392181816	((Apteryx_haastii:3.479107221	Apteryx_owenii:3.479107221):8.492491667	Apteryx_australis:11.97159889):24.5278392):28.81711611	Rhea_americana:65.3165542):21.55989565):27.25307786	((((((Coturnix_ypsilophora:23.37122648	((Afropavo_congensis:19.91761945	Argusianus_argus:19.91761944):1.812377762	Gallus_sp.:21.72999721):1.641229276):0.3092908229	((Meleagris_gallopavo:16.01990953	Dendragapus_obscurus:16.01990952):2.163577008	Phasianus_colchicus:18.18348653):5.497030775):8.889223068	Numida_meleagris:32.56974037):25.67445728	Alectura_lathami:58.24419765):36.88172794	((((Anser_albifrons:10.14867527	Branta_bernicla:10.14867527):3.424346075	Cygnus_olor:13.57302134):1.949298635	Cereopsis_novaehollandiae:15.52231998):8.644618032	((Somateria_mollissima:11.91565388	Chenonetta_jubata:11.91565388):0.7810486404	Anas_superciliosa:12.69670252):11.47023549):70.95898759):8.481511387	((Geococcyx_californianus:80.47324523	((Raphus_cucullatus:25.6	Pezophaps_solitaria:25.6):11.77324654	Columba_livia:37.37324651):43.09999872):2.906568678	(Sagittarius_serpentarius:47.22588688	Gypaetus_barbatus:47.22588687):36.15392702):20.22762308):10.5220907):52.95242629	Tyrannosaurus_rex:100.8992028):8.7	Allosaurus_fragilis:29.76730857):12.1):34.94304599	Plateosaurus_engelhardti:25.275):3.275):7.7125):3.54609375):0.17578125):17.465625	(Chelydra_serpentina:118.57	Chelonoidis_carbonaria:118.57):136.43):26.875	(Sphenodon_punctatus:243.808871	(((((((Cyclura_cornuta:22.17653561	Iguana_iguana:22.17653561):61.8919989	(Basiliscus_vittatus:17.22056684	Basiliscus_basiliscus:17.22056684):66.84796519):4.873128
((((Euparkeria_capensis:4.884375	((((Caiman_crocodilus:71.58333333	Alligator_mississippiensis:71.58333334):15.79166667	Crocodylus_niloticus:87.375):121.75	Terrestrisuchus_gracilis:16.32499999):42.96484376	(Marasuchus_lilloensis:7.2625	((Hypsilophodontid_indet.:54.75	Dysalotosaurus_lettowvorbecki:32.75):54.5	((Masiakasaurus_knopfleri:116.7632919	(((((Eudromia_elegans:75.9098069	Dinornis_sp.:75.90980691):3.098589944	(Struthio_camelus:48.50940343	(((Dromaius_novaehollandiae:17.10759798	Casuarius_casuarius:17.10759798):12.64868371	((Apteryx_haastii:2.752877735	Apteryx_owenii:2.752877735):10.1517019	Apteryx_australis:12.90457963):16.85170205):7.433379997	Rhea_americana:37.18966168):11.31974175):30.49899342):39.56186235	((((((((Afropavo_congensis:16.92537192	Gallus_sp.:16.92537192):0.9696160129	Coturnix_ypsilophora:17.89498794):0.7253819646	((Dendragapus_obscurus:14.23668246	Meleagris_gallopavo:14.23668247):0.9204331078	Phasianus_colchicus:15.15711557):3.463254327):2.840737764	Argusianus_argus:21.46110767):12.00041441	Numida_meleagris:33.46152207):23.96286589	Alectura_lathami:57.42438796):14.8642935	((((Anser_albifrons:5.758481903	Branta_bernicla:5.758481904):4.5410178	Cygnus_olor:10.2994997):1.383720442	Cereopsis_novaehollandiae:11.68322015):5.476899264	((Chenonetta_jubata:8.363897232	Somateria_mollissima:8.363897233):0.3416619915	Anas_superciliosa:8.705559224):8.454560187):55.12856204):27.21735758	((Sagittarius_serpentarius:73.96455501	Gypaetus_barbatus:73.96455501):16.84372524	(Geococcyx_californianus:80.69161887	((Raphus_cucullatus:25.6	Pezophaps_solitaria:25.6):12.77750836	Columba_livia:38.37750831):42.31411056):10.11666139):8.697758789):19.06422011):51.77606296	Tyrannosaurus_rex:101.8892582):8.9	Allosaurus_fragilis:32.07843038):4.5):39.07867784	Plateosaurus_engelhardti:25.275):3.275):7.7125):3.54609375):0.17578125):17.465625	(Chelydra_serpentina:118.57	Chelonoidis_carbonaria:118.57):136.43):26.875	(Sphenodon_punctatus:248.255831	(((((((Cyclura_cornuta:19.99481851	Iguana_iguana:19.99481619):62.314634	(Basiliscus_vittatus:22.8389928	Basiliscus_basiliscus:22.8389928):59.4704612):3.741789
((((Euparkeria_capensis:4.884375	((((Caiman_crocodilus:71.58333333	Alligator_mississippiensis:71.58333334):15.79166667	Crocodylus_niloticus:87.375):107.0187499	Terrestrisuchus_gracilis:16.32499999):42.96484377	(Marasuchus_lilloensis:7.2625	((Hypsilophodontid_indet.:54.75	Dysalotosaurus_lettowvorbecki:32.75):54.5	((Masiakasaurus_knopfleri:127.6608149	(((((Eudromia_elegans:64.97238345	Dinornis_sp.:64.97238347):6.720542905	(Struthio_camelus:54.6393253	((((Apteryx_haastii:1.998541988	Apteryx_owenii:1.998541988):5.236756239	Apteryx_australis:7.235298226):26.3163633	(Dromaius_novaehollandiae:10.73055211	Casuarius_casuarius:10.73055211):22.82110942):11.13668881	Rhea_americana:44.68835034):9.950974964):17.05360105):27.0120697	(((((((((Meleagris_gallopavo:8.79321031	Dendragapus_obscurus:8.793210309):0.6272244091	Phasianus_colchicus:9.420434718):1.915252185	(Gallus_sp.:10.74372493	Afropavo_congensis:10.74372493):0.5919619719):0.7139451493	Coturnix_ypsilophora:12.04963205):1.636668661	Argusianus_argus:13.68630071):4.997819319	Numida_meleagris:18.68412003):25.83646905	Alectura_lathami:44.52058908):33.75448752	((((Anser_albifrons:8.454054586	Branta_bernicla:8.454054586):6.621106756	Cygnus_olor:15.07516134):3.244666682	Cereopsis_novaehollandiae:18.31982802):10.75570543	(Anas_superciliosa:15.31976217	(Somateria_mollissima:13.37710098	Chenonetta_jubata:13.37710098):1.942661184):13.75577128):49.19954316):15.53058106	((((Raphus_cucullatus:25.6	Pezophaps_solitaria:25.6):10.93962118	Columba_livia:36.53962117):44.89485665	Geococcyx_californianus:81.43447782):2.394020576	(Sagittarius_serpentarius:62.14102426	Gypaetus_barbatus:62.14102426):21.68747414):9.977159277):4.899338393):70.099218	Tyrannosaurus_rex:102.1227768):11.7	Allosaurus_fragilis:33.63848609):13.6):28.72078593	Plateosaurus_engelhardti:25.275):3.275):7.7125):3.54609375):0.17578125):17.465625	(Chelydra_serpentina:118.57	Chelonoidis_carbonaria:118.57):136.43):26.875	(Sphenodon_punctatus:247.842164	(((((((Cyclura_cornuta:14.83016238	Iguana_iguana:14.83016162):60.24046857	(Basiliscus_vittatus:23.97107587	Basiliscus_basiliscus:23.97107587):51.09955758):3.701108
((((Euparkeria_capensis:4.884375	((((Caiman_crocodilus:71.58333333	Alligator_mississippiensis:71.58333334):15.79166667	Crocodylus_niloticus:87.375):121.75	Terrestrisuchus_gracilis:16.32499999):28.23359376	(Marasuchus_lilloensis:7.2625	((Hypsilophodontid_indet.:54.75	Dysalotosaurus_lettowvorbecki:32.75):54.5	((Masiakasaurus_knopfleri:109.8371384	(((((Eudromia_elegans:73.47589168	Dinornis_sp.:73.47589169):3.202614644	(((((Apteryx_owenii:6.975577191	Apteryx_haastii:6.975577191):14.69399599	Apteryx_australis:21.66957318):15.98635549	(Dromaius_novaehollandiae:17.60735553	Casuarius_casuarius:17.60735553):20.04857313):6.778838629	Rhea_americana:44.4347673):15.46603089	Struthio_camelus:59.90079818):16.77770814):33.16633197	((((((((Gallus_sp.:18.60895199	Afropavo_congensis:18.60895199):2.290280947	((Meleagris_gallopavo:15.71573965	Dendragapus_obscurus:15.71573965):0.4332639413	Phasianus_colchicus:16.14900359):4.750229342):0.7325067908	Coturnix_ypsilophora:21.63173973):1.218629553	Argusianus_argus:22.85036928):7.05726355	Numida_meleagris:29.90763283):35.72371134	Alectura_lathami:65.63134417):15.08762933	((((Anser_albifrons:4.209912162	Branta_bernicla:4.209912162):2.336055118	Cygnus_olor:6.545967279):3.179772287	Cereopsis_novaehollandiae:9.725739567):4.356261054	((Chenonetta_jubata:6.376307701	Somateria_mollissima:6.376307701):0.5451696895	Anas_superciliosa:6.92147739):7.160523229):66.63697288):18.49302028	((Sagittarius_serpentarius:63.17512105	Gypaetus_barbatus:63.17512105):19.62690606	(Geococcyx_californianus:71.03664646	((Raphus_cucullatus:25.6	Pezophaps_solitaria:25.6):5.075440364	Columba_livia:30.67544035):40.3612061):11.76538066):16.40996666):10.63284452):62.14382901	Tyrannosaurus_rex:103.5520376):5.3	Allosaurus_fragilis:25.87710824):0.8):44.73633268	Plateosaurus_engelhardti:25.275):3.275):7.7125):3.54609375):0.17578125):17.465625	(Chelydra_serpentina:118.57	Chelonoidis_carbonaria:118.57):136.43):26.875	(Sphenodon_punctatus:243.740275	(((((((Cyclura_cornuta:17.31121731	Iguana_iguana:17.31121634):64.77247523	(Basiliscus_vittatus:20.43863563	Basiliscus_basiliscus:20.43863359):61.64506504):3.337624
((((Euparkeria_capensis:4.884375	((((Caiman_crocodilus:71.58333333	Alligator_mississippiensis:71.58333334):15.79166667	Crocodylus_niloticus:87.375):121.75	Terrestrisuchus_gracilis:16.32499999):42.96484376	(Marasuchus_lilloensis:7.2625	((Hypsilophodontid_indet.:54.75	Dysalotosaurus_lettowvorbecki:32.75):54.5	((Masiakasaurus_knopfleri:127.0054257	(((((Eudromia_elegans:82.76309643	Dinornis_sp.:82.76309644):4.869323228	(Struthio_camelus:48.52965421	((((Apteryx_owenii:0.7953808932	Apteryx_haastii:0.7953808932):5.920131672	Apteryx_australis:6.715512565):34.34200736	(Dromaius_novaehollandiae:21.47722501	Casuarius_casuarius:21.47722501):19.58029492):1.670875808	Rhea_americana:42.72839573):5.801258469):39.10276545):39.73679704	((((((((Afropavo_congensis:23.07036292	Gallus_sp.:23.07036292):2.187570603	Coturnix_ypsilophora:25.25793352):0.9157267436	((Dendragapus_obscurus:19.84478071	Meleagris_gallopavo:19.84478071):1.359072337	Phasianus_colchicus:21.20385305):4.969807214):1.588785081	Argusianus_argus:27.76244534):10.96934695	Numida_meleagris:38.7317923):26.91577678	Alectura_lathami:65.64756908):16.15583566	((((Anser_albifrons:7.737860966	Branta_bernicla:7.737860966):2.465266663	Cygnus_olor:10.20312763):2.99415503	Cereopsis_novaehollandiae:13.19728266):3.839232391	((Somateria_mollissima:7.69498037	Chenonetta_jubata:7.69498037):0.7862623079	Anas_superciliosa:8.481242679):8.555272371):64.76688968):25.7019287	((((Raphus_cucullatus:25.6	Pezophaps_solitaria:25.6):6.389998924	Columba_livia:31.98999889):52.38221154	Geococcyx_californianus:84.37221044):7.242884864	(Sagittarius_serpentarius:64.45420856	Gypaetus_barbatus:64.45420856):27.16088673):15.89023813):19.86388325):49.23971315	Tyrannosaurus_rex:107.7521319):1	Allosaurus_fragilis:23.71401531):20.1):25.11607015	Plateosaurus_engelhardti:25.275):3.275):7.7125):3.54609375):0.17578125):17.465625	(Chelydra_serpentina:118.57	Chelonoidis_carbonaria:118.57):136.43):26.875	(Sphenodon_punctatus:242.913961	(((((((Cyclura_cornuta:16.7970392	Iguana_iguana:16.79703919):59.87312271	(Basiliscus_vittatus:24.10485616	Basiliscus_basiliscus:24.10485616):52.56531353):2.876767
((((Euparkeria_capensis:4.884375	((((Caiman_crocodilus:71.58333333	Alligator_mississippiensis:71.58333334):15.79166667	Crocodylus_niloticus:87.375):121.75	Terrestrisuchus_gracilis:16.32499999):28.23359376	(Marasuchus_lilloensis:7.2625	((Hypsilophodontid_indet.:54.75	Dysalotosaurus_lettowvorbecki:32.75):54.5	((Masiakasaurus_knopfleri:117.5742585	(((((Eudromia_elegans:64.70701123	Dinornis_sp.:64.70701125):7.59773394	(Struthio_camelus:54.79665118	((((Apteryx_haastii:0.03803193943	Apteryx_owenii:0.03803193943):5.190731387	Apteryx_australis:5.228763326):41.74823461	(Dromaius_novaehollandiae:19.73628373	Casuarius_casuarius:19.73628373):27.24071421):3.514583862	Rhea_americana:50.4915818):4.305069382):17.50809399):27.53040411	(((((((((Meleagris_gallopavo:20.60750365	Dendragapus_obscurus:20.60750365):1.440216338	Phasianus_colchicus:22.04771999):3.495691672	Coturnix_ypsilophora:25.54341166):0.1665484844	(Gallus_sp.:24.66579808	Afropavo_congensis:24.66579807):1.044162067):2.063310886	Argusianus_argus:27.77327104):14.88667439	Numida_meleagris:42.65994543):19.88388917	Alectura_lathami:62.54383461):16.24317962	((((Anser_albifrons:9.870945346	Branta_bernicla:9.870945345):3.997676271	Cygnus_olor:13.86862162):2.847708465	Cereopsis_novaehollandiae:16.71633008):9.146116039	((Chenonetta_jubata:13.02780377	Somateria_mollissima:13.02780377):1.434652189	Anas_superciliosa:14.46245596):11.39999016):52.92456809):17.56713223	((Sagittarius_serpentarius:65.73662117	Gypaetus_barbatus:65.73662117):18.88887103	(((Raphus_cucullatus:25.6	Pezophaps_solitaria:25.6):7.208469591	Columba_livia:32.80846958):39.76766147	Geococcyx_californianus:72.57613104):12.04936116):11.72865424):3.481002839):68.12638451	Tyrannosaurus_rex:97.86573015):7.4	Allosaurus_fragilis:29.88023739):8.8):38.66346619	Plateosaurus_engelhardti:25.275):3.275):7.7125):3.54609375):0.17578125):17.465625	(Chelydra_serpentina:118.57	Chelonoidis_carbonaria:118.57):136.43):26.875	(Sphenodon_punctatus:248.199211	(((((((Cyclura_cornuta:25.13782599	Iguana_iguana:25.13782974):52.18288809	(Basiliscus_vittatus:18.31092965	Basiliscus_basiliscus:18.31092966):59.00977678):1.503607
((((Euparkeria_capensis:4.884375	((((Caiman_crocodilus:71.58333333	Alligator_mississippiensis:71.58333334):15.79166667	Crocodylus_niloticus:87.375):121.75	Terrestrisuchus_gracilis:16.32499999):28.23359376	(Marasuchus_lilloensis:7.2625	((Hypsilophodontid_indet.:54.75	Dysalotosaurus_lettowvorbecki:32.75):54.5	((Masiakasaurus_knopfleri:126.4409472	(((((Eudromia_elegans:63.34734458	Dinornis_sp.:63.34734459):11.52882977	(((((Apteryx_owenii:0.9968520875	Apteryx_haastii:0.9968520875):3.937274608	Apteryx_australis:4.934126695):32.65372929	(Dromaius_novaehollandiae:14.91880475	Casuarius_casuarius:14.91880475):22.66905124):11.01382687	Rhea_americana:48.60168285):14.7332677	Struthio_camelus:63.33495055):11.5412238):26.44936705	((((((((Gallus_sp.:21.45291682	Afropavo_congensis:21.45291682):1.821382646	Coturnix_ypsilophora:23.27429947):0.4826664655	((Dendragapus_obscurus:16.74180143	Meleagris_gallopavo:16.74180143):2.630339305	Phasianus_colchicus:19.37214074):4.384825198):1.396143899	Argusianus_argus:25.15310983):15.28573631	Numida_meleagris:40.43884615):27.65900678	Alectura_lathami:68.09785294):16.64031515	((((Anser_albifrons:6.328025147	Branta_bernicla:6.328025147):2.269000813	Cygnus_olor:8.597025959):4.215087263	Cereopsis_novaehollandiae:12.81211322):5.611106828	(Anas_superciliosa:8.703487347	(Chenonetta_jubata:8.000602515	Somateria_mollissima:8.000602515):0.7028848327):9.719732703):66.31494804):15.65342777	((Geococcyx_californianus:80.26289524	((Raphus_cucullatus:25.6	Pezophaps_solitaria:25.6):7.194842274	Columba_livia:32.79484226):47.46805299):2.050801543	(Sagittarius_serpentarius:64.68632946	Gypaetus_barbatus:64.68632946):17.62736733):18.07789906):0.9339455431):66.23292789	Tyrannosaurus_rex:98.60538117):22.3	Allosaurus_fragilis:44.74505317):6.6):26.3665307	Plateosaurus_engelhardti:25.275):3.275):7.7125):3.54609375):0.17578125):17.465625	(Chelydra_serpentina:118.57	Chelonoidis_carbonaria:118.57):136.43):26.875	(Sphenodon_punctatus:238.402976	(((((((Cyclura_cornuta:17.13279058	Iguana_iguana:17.13279073):57.03991078	(Basiliscus_vittatus:26.62905976	Basiliscus_basiliscus:26.62906202):47.54363799):2.521052
((((Euparkeria_capensis:4.884375	((((Caiman_crocodilus:71.58333333	Alligator_mississippiensis:71.58333334):15.79166667	Crocodylus_niloticus:87.375):121.75	Terrestrisuchus_gracilis:16.32499999):28.23359376	(Marasuchus_lilloensis:7.2625	((Hypsilophodontid_indet.:54.75	Dysalotosaurus_lettowvorbecki:32.75):54.5	((Masiakasaurus_knopfleri:114.6029004	(((((Eudromia_elegans:66.09359446	Dinornis_sp.:66.0935945):5.24824353	((((Dromaius_novaehollandiae:19.52458979	Casuarius_casuarius:19.52458979):16.71902697	((Apteryx_owenii:1.877813801	Apteryx_haastii:1.877813801):8.624095276	Apteryx_australis:10.50190908):25.74170768):4.145512393	Rhea_americana:40.38912915):13.47869719	Struthio_camelus:53.86782635):17.47401165):33.6914605	(((((Argusianus_argus:19.33274708	(((Afropavo_congensis:17.17363665	Gallus_sp.:17.17363665):0.3918811526	Coturnix_ypsilophora:17.56551781):0.06036798166	((Dendragapus_obscurus:12.43048539	Meleagris_gallopavo:12.43048539):1.414533098	Phasianus_colchicus:13.84501849):3.780867298):1.706861285):12.48665612	Numida_meleagris:31.8194032):28.2011563	Alectura_lathami:60.02055949):14.41013865	((((Anser_albifrons:11.86445311	Branta_bernicla:11.86445311):6.498751713	Cygnus_olor:18.36320482):2.263636632	Cereopsis_novaehollandiae:20.62684145):5.818322209	(Anas_superciliosa:13.39381639	(Somateria_mollissima:11.92859589	Chenonetta_jubata:11.92859589):1.465220503):13.05134727):47.98553449):24.11951795	((Sagittarius_serpentarius:63.50901088	Gypaetus_barbatus:63.50901088):22.50302241	(Geococcyx_californianus:81.66947628	((Raphus_cucullatus:25.6	Pezophaps_solitaria:25.6):14.36464586	Columba_livia:39.96464586):41.70483043):4.342557006):12.53818281):6.483082423):65.46756704	Tyrannosaurus_rex:99.15434326):5.8	Allosaurus_fragilis:26.09090671):6.2):40.32413443	Plateosaurus_engelhardti:25.275):3.275):7.7125):3.54609375):0.17578125):17.465625	(Chelydra_serpentina:118.57	Chelonoidis_carbonaria:118.57):136.43):26.875	(Sphenodon_punctatus:245.599261	(((((((Cyclura_cornuta:19.334194	Iguana_iguana:19.33419522):59.92888458	(Basiliscus_vittatus:19.57316377	Basiliscus_basiliscus:19.57316053):59.68991923):6.0703
((((Euparkeria_capensis:4.884375	((((Caiman_crocodilus:71.58333333	Alligator_mississippiensis:71.58333334):15.79166667	Crocodylus_niloticus:87.375):121.75	Terrestrisuchus_gracilis:16.32499999):28.23359376	(Marasuchus_lilloensis:7.2625	((Hypsilophodontid_indet.:54.75	Dysalotosaurus_lettowvorbecki:32.75):54.5	((Masiakasaurus_knopfleri:116.8501148	(((((Eudromia_elegans:55.46400473	Dinornis_sp.:55.46400475):6.741870115	(Struthio_camelus:49.26124525	(((Dromaius_novaehollandiae:18.5088104	Casuarius_casuarius:18.5088104):15.60351193	((Apteryx_owenii:2.362580973	Apteryx_haastii:2.362580973):5.208099337	Apteryx_australis:7.570680311):26.54164201):9.865615479	Rhea_americana:43.9779378):5.283307449):12.9446296):34.86514584	((((((((Gallus_sp.:16.17008775	Afropavo_congensis:16.17008776):1.586715571	Coturnix_ypsilophora:17.75680332):0.1912825191	((Dendragapus_obscurus:12.86718251	Meleagris_gallopavo:12.86718251):1.069639156	Phasianus_colchicus:13.93682167):4.011264178):0.6665159266	Argusianus_argus:18.61460177):11.20320572	Numida_meleagris:29.81780749):15.75322616	Alectura_lathami:45.57103365):29.12792981	((((Anser_albifrons:4.900095604	Branta_bernicla:4.900095605):3.539572277	Cygnus_olor:8.439667882):1.761948056	Cereopsis_novaehollandiae:10.20161594):5.776718922	(Anas_superciliosa:7.300230765	(Somateria_mollissima:6.586720218	Chenonetta_jubata:6.586720217):0.713510547):8.678104095):58.72062859):17.19757755	((Sagittarius_serpentarius:68.08808677	Gypaetus_barbatus:68.08808677):8.577361197	(Geococcyx_californianus:72.77752072	((Raphus_cucullatus:25.6	Pezophaps_solitaria:25.6):13.49849845	Columba_livia:39.09849844):33.67902229):3.887927239):15.23109304):5.174479685):71.95922635	Tyrannosaurus_rex:101.6279785):6.9	Allosaurus_fragilis:26.78478484):10.4):36.49475294	Plateosaurus_engelhardti:25.275):3.275):7.7125):3.54609375):0.17578125):17.465625	(Chelydra_serpentina:118.57	Chelonoidis_carbonaria:118.57):136.43):26.875	(Sphenodon_punctatus:244.23596	(((((((Cyclura_cornuta:21.86817067	Iguana_iguana:21.86817266):60.03712337	(Basiliscus_vittatus:20.44410835	Basiliscus_basiliscus:20.44410835):61.46119664):5.387907
((((Euparkeria_capensis:4.884375	((((Caiman_crocodilus:71.58333333	Alligator_mississippiensis:71.58333334):15.79166667	Crocodylus_niloticus:87.375):121.75	Terrestrisuchus_gracilis:16.32499999):28.23359376	(Marasuchus_lilloensis:7.2625	((Hypsilophodontid_indet.:54.75	Dysalotosaurus_lettowvorbecki:32.75):54.5	((Masiakasaurus_knopfleri:110.3175552	(((((Eudromia_elegans:76.56568235	Dinornis_sp.:76.56568238):9.20804675	((Struthio_camelus:56.98807848	((Dromaius_novaehollandiae:39.09276576	Casuarius_casuarius:39.09276576):13.83239542	((Apteryx_haastii:4.83406763	Apteryx_owenii:4.83406763):12.6091087	Apteryx_australis:17.44317633):35.48198484):4.062917302):2.838807521	Rhea_americana:59.826886):25.9468431):35.4861648	((((((((Afropavo_congensis:13.82052147	Gallus_sp.:13.82052147):1.171056344	((Meleagris_gallopavo:10.57514037	Dendragapus_obscurus:10.57514037):1.229993477	Phasianus_colchicus:11.80513385):3.186443958):0.6083535368	Coturnix_ypsilophora:15.59993135):0.2002758779	Argusianus_argus:15.80020723):9.52208825	Numida_meleagris:25.32229548):28.83108551	Alectura_lathami:54.153381):24.26584432	((((Anser_albifrons:10.64670247	Branta_bernicla:10.64670247):4.270508004	Cygnus_olor:14.91721047):3.132303061	Cereopsis_novaehollandiae:18.04951353):7.986608888	((Chenonetta_jubata:11.32231181	Somateria_mollissima:11.32231181):1.388782165	Anas_superciliosa:12.71109398):13.32502844):52.38310289):25.90907009	((Sagittarius_serpentarius:42.39078028	Gypaetus_barbatus:42.39078027):44.78753772	(((Raphus_cucullatus:25.6	Pezophaps_solitaria:25.6):7.74977409	Columba_livia:33.34977408):43.17111291	Geococcyx_californianus:76.52088699):10.65743101):17.1499774):16.93159852):48.80235169	Tyrannosaurus_rex:101.9443482):5.7	Allosaurus_fragilis:27.1331532):1.8):45.26275438	Plateosaurus_engelhardti:25.275):3.275):7.7125):3.54609375):0.17578125):17.465625	(Chelydra_serpentina:118.57	Chelonoidis_carbonaria:118.57):136.43):26.875	(Sphenodon_punctatus:243.946789	(((((((Cyclura_cornuta:16.96754907	Iguana_iguana:16.96755002):58.41187664	(Basiliscus_vittatus:26.0717034	Basiliscus_basiliscus:26.07170154):49.30771913):5.601285
((((Euparkeria_capensis:4.884375	((((Caiman_crocodilus:71.58333333	Alligator_mississippiensis:71.58333334):15.79166667	Crocodylus_niloticus:87.375):121.75	Terrestrisuchus_gracilis:16.32499999):28.23359376	(Marasuchus_lilloensis:7.2625	((Hypsilophodontid_indet.:54.75	Dysalotosaurus_lettowvorbecki:32.75):54.5	((Masiakasaurus_knopfleri:108.7641308	(((((Eudromia_elegans:92.78424525	Dinornis_sp.:92.78424529):4.758224245	(Struthio_camelus:77.58949206	(((Dromaius_novaehollandiae:15.55165843	Casuarius_casuarius:15.55165843):35.26018036	((Apteryx_owenii:9.764303106	Apteryx_haastii:9.764303106):3.81735829	Apteryx_australis:13.58166139):37.23017739):11.01258167	Rhea_americana:61.82442047):15.76507159):19.95297744):3.064697004	((((((((Afropavo_congensis:14.28898407	Gallus_sp.:14.28898407):0.7081997671	Coturnix_ypsilophora:14.99718383):0.1634025983	((Meleagris_gallopavo:11.62241036	Dendragapus_obscurus:11.62241036):1.701600941	Phasianus_colchicus:13.3240113):1.836575131):1.896191111	Argusianus_argus:17.05677755):9.683708393	Numida_meleagris:26.74048594):33.18407997	Alectura_lathami:59.92456591):15.62214836	((((Anser_albifrons:5.601999905	Branta_bernicla:5.601999905):3.992147419	Cygnus_olor:9.594147324):2.830766024	Cereopsis_novaehollandiae:12.42491335):1.761298522	((Chenonetta_jubata:6.537872125	Somateria_mollissima:6.537872124):0.6826593046	Anas_superciliosa:7.220531429):6.965680441):61.3605024):23.44879324	((Sagittarius_serpentarius:55.24303679	Gypaetus_barbatus:55.24303678):26.47777553	(((Raphus_cucullatus:25.6	Pezophaps_solitaria:25.6):3.053244762	Columba_livia:28.65324476):42.81534546	Geococcyx_californianus:71.46859022):10.2522221):17.27469519):1.611659027):66.97911469	Tyrannosaurus_rex:101.5408247):7	Allosaurus_fragilis:25.07765206):0.5):47.73871877	Plateosaurus_engelhardti:25.275):3.275):7.7125):3.54609375):0.17578125):17.465625	(Chelydra_serpentina:118.57	Chelonoidis_carbonaria:118.57):136.43):26.875	(Sphenodon_punctatus:239.843894	(((((((Cyclura_cornuta:20.59318955	Iguana_iguana:20.59318939):53.0014945	(Basiliscus_vittatus:15.06923113	Basiliscus_basiliscus:15.06923113):58.52545451):5.653995
((((Euparkeria_capensis:4.884375	((((Caiman_crocodilus:71.58333333	Alligator_mississippiensis:71.58333334):15.79166667	Crocodylus_niloticus:87.375):121.75	Terrestrisuchus_gracilis:16.32499999):28.23359376	(Marasuchus_lilloensis:7.2625	((Hypsilophodontid_indet.:54.75	Dysalotosaurus_lettowvorbecki:32.75):54.5	((Masiakasaurus_knopfleri:110.8168158	(((((Eudromia_elegans:72.90594597	Dinornis_sp.:72.90594599):8.159637075	(((((Apteryx_haastii:2.061639214	Apteryx_owenii:2.061639214):4.830383426	Apteryx_australis:6.89202264):23.57009015	(Dromaius_novaehollandiae:12.36141156	Casuarius_casuarius:12.36141156):18.10070123):7.065744833	Rhea_americana:37.52785763):14.81931211	Struthio_camelus:52.34716974):28.71841332):19.41785835	((((((((Afropavo_congensis:21.37439545	Argusianus_argus:21.37439545):3.671843232	Gallus_sp.:25.04623868):3.942996553	((Dendragapus_obscurus:21.76337876	Meleagris_gallopavo:21.76337876):2.132487861	Phasianus_colchicus:23.89586663):5.093368607):0.2909118713	Coturnix_ypsilophora:29.2801471):11.39458555	Numida_meleagris:40.67473265):20.04348313	Alectura_lathami:60.7182158):11.67781459	((((Anser_albifrons:8.809087053	Branta_bernicla:8.809087053):2.809955049	Cygnus_olor:11.6190421):2.880935679	Cereopsis_novaehollandiae:14.49997778):5.703539538	((Somateria_mollissima:10.46045565	Chenonetta_jubata:10.46045565):0.6894499465	Anas_superciliosa:11.1499056):9.053611721):52.19251305):24.85417348	((Sagittarius_serpentarius:66.19023914	Gypaetus_barbatus:66.19023914):12.94218475	(((Raphus_cucullatus:25.6	Pezophaps_solitaria:25.6):5.137896499	Columba_livia:30.73789643):40.90423045	Geococcyx_californianus:71.64212688):7.490297014):18.11777995):3.233237502):68.60993838	Tyrannosaurus_rex:100.5918803):6.1	Allosaurus_fragilis:28.66762848):4.6):43.0316202	Plateosaurus_engelhardti:25.275):3.275):7.7125):3.54609375):0.17578125):17.465625	(Chelydra_serpentina:118.57	Chelonoidis_carbonaria:118.57):136.43):26.875	(Sphenodon_punctatus:239.42175	(((((((Cyclura_cornuta:17.15925778	Iguana_iguana:17.1592586):58.85195272	(Basiliscus_vittatus:14.93779221	Basiliscus_basiliscus:14.93779221):61.07341879):9.371435
((((Euparkeria_capensis:4.884375	((((Caiman_crocodilus:71.58333333	Alligator_mississippiensis:71.58333334):15.79166667	Crocodylus_niloticus:87.375):121.75	Terrestrisuchus_gracilis:16.32499999):28.23359376	(Marasuchus_lilloensis:7.2625	((Hypsilophodontid_indet.:54.75	Dysalotosaurus_lettowvorbecki:32.75):54.5	((Masiakasaurus_knopfleri:106.6986861	(((((Eudromia_elegans:66.19910261	Dinornis_sp.:66.19910261):5.25676074	((((Dromaius_novaehollandiae:22.9689215	Casuarius_casuarius:22.9689215):15.12065677	Rhea_americana:38.08957828):8.809781113	((Apteryx_owenii:1.234939864	Apteryx_haastii:1.234939864):5.996155891	Apteryx_australis:7.231095754):39.66826364):10.79095847	Struthio_camelus:57.69031787):13.76554548):30.70144555	((((((((Gallus_sp.:13.77049433	Afropavo_congensis:13.77049433):0.8902553939	Coturnix_ypsilophora:14.66074973):0.4164274533	((Dendragapus_obscurus:10.11205174	Meleagris_gallopavo:10.11205174):1.443076819	Phasianus_colchicus:11.55512856):3.522048618):0.8542043555	Argusianus_argus:15.93138153):12.51409185	Numida_meleagris:28.44547338):21.13357878	Alectura_lathami:49.57905215):36.789932	((((Anser_albifrons:13.16088903	Branta_bernicla:13.16088903):5.5258992	Cygnus_olor:18.68678823):4.639502015	Cereopsis_novaehollandiae:23.32629025):6.746671714	((Somateria_mollissima:13.52755383	Chenonetta_jubata:13.52755383):1.360308654	Anas_superciliosa:14.88786249):15.18509948):56.2960222):14.77193621	((Geococcyx_californianus:86.20295194	((Raphus_cucullatus:25.6	Pezophaps_solitaria:25.6):13.97582669	Columba_livia:39.57582665):46.62712527):1.029863912	(Sagittarius_serpentarius:62.14962329	Gypaetus_barbatus:62.14962329):25.08319254):13.90810452):1.016388505):65.00089574	Tyrannosaurus_rex:99.78150571):7.8	Allosaurus_fragilis:20.13843777):3.1):44.76679536	Plateosaurus_engelhardti:25.275):3.275):7.7125):3.54609375):0.17578125):17.465625	(Chelydra_serpentina:118.57	Chelonoidis_carbonaria:118.57):136.43):26.875	(Sphenodon_punctatus:245.921551	(((((((Cyclura_cornuta:19.99571308	Iguana_iguana:19.99571571):56.50938727	(Basiliscus_vittatus:18.10426021	Basiliscus_basiliscus:18.10426189):58.40083043):1.363585
((((Euparkeria_capensis:4.884375	((((Caiman_crocodilus:71.58333333	Alligator_mississippiensis:71.58333334):15.79166667	Crocodylus_niloticus:87.375):121.75	Terrestrisuchus_gracilis:16.32499999):28.23359376	(Marasuchus_lilloensis:7.2625	((Hypsilophodontid_indet.:54.75	Dysalotosaurus_lettowvorbecki:32.75):54.5	((Masiakasaurus_knopfleri:122.1115208	(((((Eudromia_elegans:66.97692709	Dinornis_sp.:66.9769271):4.467300618	((((Dromaius_novaehollandiae:13.04444506	Casuarius_casuarius:13.04444506):23.36374917	((Apteryx_owenii:5.427816348	Apteryx_haastii:5.427816348):5.256892687	Apteryx_australis:10.68470904):25.7234852):6.825268369	Rhea_americana:43.2334626):11.42567497	Struthio_camelus:54.65913757):16.78509013):20.31061104	((((((((Gallus_sp.:23.73191212	Afropavo_congensis:23.73191213):1.307925332	((Meleagris_gallopavo:18.15079186	Dendragapus_obscurus:18.15079186):2.16345523	Phasianus_colchicus:20.31424709):4.725590367):0.5991361238	Coturnix_ypsilophora:25.63897358):1.064030691	Argusianus_argus:26.70300427):12.31815914	Numida_meleagris:39.02116341):27.57159859	Alectura_lathami:66.592762):12.24972968	((((Anser_albifrons:9.47709233	Branta_bernicla:9.477092331):5.76235675	Cygnus_olor:15.23944908):1.82081252	Cereopsis_novaehollandiae:17.0602616):8.140052339	((Somateria_mollissima:12.41368581	Chenonetta_jubata:12.41368581):0.3470209395	Anas_superciliosa:12.76070675):12.43960719):53.64217773):8.339547569	((Sagittarius_serpentarius:59.16857225	Gypaetus_barbatus:59.16857225):20.38151474	(Geococcyx_californianus:75.29437733	((Raphus_cucullatus:25.6	Pezophaps_solitaria:25.6):9.279324534	Columba_livia:34.87932452):40.41505281):4.255709659):7.63195226):4.572799495):79.25182304	Tyrannosaurus_rex:103.778907):6.9	Allosaurus_fragilis:25.60643254):12.4):32.5183382	Plateosaurus_engelhardti:25.275):3.275):7.7125):3.54609375):0.17578125):17.465625	(Chelydra_serpentina:118.57	Chelonoidis_carbonaria:118.57):136.43):26.875	(Sphenodon_punctatus:245.02202	(((((((Cyclura_cornuta:21.77344002	Iguana_iguana:21.77344002):50.09302942	(Basiliscus_vittatus:17.28338125	Basiliscus_basiliscus:17.28338685):54.58307863):3.828468
((((Euparkeria_capensis:4.884375	((((Caiman_crocodilus:71.58333333	Alligator_mississippiensis:71.58333334):15.79166667	Crocodylus_niloticus:87.375):121.75	Terrestrisuchus_gracilis:16.32499999):28.23359376	(Marasuchus_lilloensis:7.2625	((Hypsilophodontid_indet.:54.75	Dysalotosaurus_lettowvorbecki:32.75):54.5	((Masiakasaurus_knopfleri:116.9044821	(((((Eudromia_elegans:61.43403154	Dinornis_sp.:61.43403155):3.521011885	(Struthio_camelus:46.09470488	(((Dromaius_novaehollandiae:16.0745342	Casuarius_casuarius:16.0745342):18.60437538	((Apteryx_haastii:1.373786585	Apteryx_owenii:1.373786585):5.177027766	Apteryx_australis:6.55081435):28.12809523):2.592549464	Rhea_americana:37.27145904):8.823245833):18.86033855):31.16430569	((((((((Gallus_sp.:15.57054039	Afropavo_congensis:15.57054038):0.6789512101	Coturnix_ypsilophora:16.2494916):0.2072392286	((Meleagris_gallopavo:12.47572352	Dendragapus_obscurus:12.47572352):1.118727757	Phasianus_colchicus:13.59445128):2.862279553):1.309552583	Argusianus_argus:17.76628341):12.93205876	Numida_meleagris:30.69834217):26.16869947	Alectura_lathami:56.86704165):11.43072817	((((Anser_albifrons:9.738060948	Branta_bernicla:9.738060949):4.248065847	Cygnus_olor:13.9861268):5.632800065	Cereopsis_novaehollandiae:19.61892686):9.53058506	((Chenonetta_jubata:15.50582045	Somateria_mollissima:15.50582045):1.544699899	Anas_superciliosa:17.05052034):12.09899157):39.1482579):25.61634779	((((Raphus_cucullatus:25.6	Pezophaps_solitaria:25.6):4.496886931	Columba_livia:30.09688691):38.6605393	Geococcyx_californianus:68.75742621):12.10178859	(Sagittarius_serpentarius:51.35841702	Gypaetus_barbatus:51.35841702):29.50079778):13.0549028):2.205231504):74.04595958	Tyrannosaurus_rex:102.5945483):6.9	Allosaurus_fragilis:31.97315206):8):37.7596913	Plateosaurus_engelhardti:25.275):3.275):7.7125):3.54609375):0.17578125):17.465625	(Chelydra_serpentina:118.57	Chelonoidis_carbonaria:118.57):136.43):26.875	(Sphenodon_punctatus:241.507774	(((((((Cyclura_cornuta:18.92996099	Iguana_iguana:18.92995941):56.28496601	(Basiliscus_vittatus:17.1352437	Basiliscus_basiliscus:17.13524369):58.0796743):0.450562
((((Euparkeria_capensis:4.884375	((((Caiman_crocodilus:71.58333333	Alligator_mississippiensis:71.58333334):15.79166667	Crocodylus_niloticus:87.375):121.75	Terrestrisuchus_gracilis:16.32499999):28.23359376	(Marasuchus_lilloensis:7.2625	((Hypsilophodontid_indet.:54.75	Dysalotosaurus_lettowvorbecki:32.75):54.5	((Masiakasaurus_knopfleri:113.0469435	(((((Eudromia_elegans:76.25807658	Dinornis_sp.:76.2580766):7.032555335	(Struthio_camelus:62.01479901	(((Dromaius_novaehollandiae:19.63954909	Casuarius_casuarius:19.63954909):17.27664099	((Apteryx_owenii:2.01359256	Apteryx_haastii:2.01359256):2.058279165	Apteryx_australis:4.071871724):32.84431836):7.01464414	Rhea_americana:43.93083422):18.08396479):21.27583289):16.9317629	((((((((Afropavo_congensis:15.45500357	Gallus_sp.:15.45500357):1.824897778	((Meleagris_gallopavo:12.85065341	Dendragapus_obscurus:12.85065341):0.3307497203	Phasianus_colchicus:13.18140313):4.09849822):0.5040637611	Coturnix_ypsilophora:17.78396511):2.046739197	Argusianus_argus:19.8307043):6.485675103	Numida_meleagris:26.31637941):32.80719012	Alectura_lathami:59.12356953):11.50257201	((((Anser_albifrons:6.263705194	Branta_bernicla:6.263705194):4.177875289	Cygnus_olor:10.44158048):3.991963471	Cereopsis_novaehollandiae:14.43354396):5.764138926	((Chenonetta_jubata:10.67002151	Somateria_mollissima:10.67002151):0.6641072634	Anas_superciliosa:11.33412877):8.863554104):50.42845865):22.70012608	((((Raphus_cucullatus:25.6	Pezophaps_solitaria:25.6):8.601625228	Columba_livia:34.20162521):44.40263929	Geococcyx_californianus:78.60426451):0.7650416436	(Sagittarius_serpentarius:55.64698258	Gypaetus_barbatus:55.64698258):23.72232358):13.95696146):6.896127213):68.48738139	Tyrannosaurus_rex:101.3671925):6.9	Allosaurus_fragilis:28.88947513):7.7):39.51522377	Plateosaurus_engelhardti:25.275):3.275):7.7125):3.54609375):0.17578125):17.465625	(Chelydra_serpentina:118.57	Chelonoidis_carbonaria:118.57):136.43):26.875	(Sphenodon_punctatus:241.372714	(((((((Cyclura_cornuta:26.33408684	Iguana_iguana:26.33408796):52.36561532	(Basiliscus_vittatus:18.8538357	Basiliscus_basiliscus:18.85383571):59.8458743):4.168621
((((Euparkeria_capensis:4.884375	((((Caiman_crocodilus:71.58333333	Alligator_mississippiensis:71.58333334):15.79166667	Crocodylus_niloticus:87.375):121.75	Terrestrisuchus_gracilis:16.32499999):28.23359376	(Marasuchus_lilloensis:7.2625	((Hypsilophodontid_indet.:54.75	Dysalotosaurus_lettowvorbecki:32.75):54.5	((Masiakasaurus_knopfleri:108.1862344	(((((Eudromia_elegans:83.14743504	Dinornis_sp.:83.14743506):8.370397165	((((Dromaius_novaehollandiae:21.70768794	Casuarius_casuarius:21.70768794):15.04071164	((Apteryx_haastii:3.569520833	Apteryx_owenii:3.569520833):5.088382861	Apteryx_australis:8.657903694):28.09049589):7.243633989	Struthio_camelus:43.99203357):9.396886105	Rhea_americana:53.38891967):38.12891253):9.570062495	((((((((Afropavo_congensis:14.67009383	Gallus_sp.:14.67009383):1.978674315	((Meleagris_gallopavo:12.71415062	Dendragapus_obscurus:12.71415062):1.079577155	Phasianus_colchicus:13.79372777):2.855040373):0.5578162189	Coturnix_ypsilophora:17.20658436):1.608141613	Argusianus_argus:18.81472598):12.34738847	Numida_meleagris:31.16211444):25.70986105	Alectura_lathami:56.87197549):20.13913114	((((Anser_albifrons:5.763107981	Branta_bernicla:5.763107981):3.070709745	Cygnus_olor:8.833817726):3.110203134	Cereopsis_novaehollandiae:11.94402086):4.10013883	((Chenonetta_jubata:7.879203566	Somateria_mollissima:7.879203566):0.8092361127	Anas_superciliosa:8.688439679):7.355720012):60.96694694):22.88466173	((Geococcyx_californianus:74.48397923	((Raphus_cucullatus:25.6	Pezophaps_solitaria:25.6):3.025187166	Columba_livia:28.62518715):45.85879207):10.56845425	(Sagittarius_serpentarius:61.8877127	Gypaetus_barbatus:61.8877127):23.16472077):14.84333489):1.192126344):67.26819095	Tyrannosaurus_rex:101.6397049):7.5	Allosaurus_fragilis:26.55088058):0.4):46.56891433	Plateosaurus_engelhardti:25.275):3.275):7.7125):3.54609375):0.17578125):17.465625	(Chelydra_serpentina:118.57	Chelonoidis_carbonaria:118.57):136.43):26.875	(Sphenodon_punctatus:247.718917	(((((((Cyclura_cornuta:20.07925437	Iguana_iguana:20.07925489):60.6757208	(Basiliscus_vittatus:18.87933385	Basiliscus_basiliscus:18.87933385):61.8756439):1.904858
((((Euparkeria_capensis:4.884375	((((Caiman_crocodilus:71.58333333	Alligator_mississippiensis:71.58333334):15.79166667	Crocodylus_niloticus:87.375):121.75	Terrestrisuchus_gracilis:16.32499999):28.23359376	(Marasuchus_lilloensis:7.2625	((Hypsilophodontid_indet.:54.75	Dysalotosaurus_lettowvorbecki:32.75):54.5	((Masiakasaurus_knopfleri:117.0840127	(((((Eudromia_elegans:57.9859304	Dinornis_sp.:57.9859304):6.626133645	(Struthio_camelus:50.16409102	(((Dromaius_novaehollandiae:21.63656008	Casuarius_casuarius:21.63656008):14.50362645	((Apteryx_haastii:2.101737952	Apteryx_owenii:2.101737952):7.734705691	Apteryx_australis:9.836443643):26.30374289):1.257209545	Rhea_americana:37.39739607):12.76669495):14.44797302):33.44881601	((((((((Gallus_sp.:27.6372941	Afropavo_congensis:27.63729411):1.882717971	((Dendragapus_obscurus:20.31337643	Meleagris_gallopavo:20.31337643):2.578018753	Phasianus_colchicus:22.89139519):6.628616891):0.8651665214	Coturnix_ypsilophora:30.3851786):3.179556418	Argusianus_argus:33.56473501):8.054548247	Numida_meleagris:41.61928326):23.25022661	Alectura_lathami:64.86950987):9.296124219	((((Anser_albifrons:12.59533312	Branta_bernicla:12.59533312):3.224531349	Cygnus_olor:15.81986447):3.949319592	Cereopsis_novaehollandiae:19.76918406):7.930670487	(Anas_superciliosa:13.91181805	(Somateria_mollissima:12.73637307	Chenonetta_jubata:12.73637307):1.175444978):13.7880365):46.46577954):21.94199341	((Sagittarius_serpentarius:65.85227579	Gypaetus_barbatus:65.85227579):14.73176928	(((Raphus_cucullatus:25.6	Pezophaps_solitaria:25.6):5.65819473	Columba_livia:31.25819471):45.05820105	Geococcyx_californianus:76.31639576):4.267649303):15.52358243):1.953252547):70.17584567	Tyrannosaurus_rex:100.929025):7.9	Allosaurus_fragilis:25.75403802):9.5):37.18827427	Plateosaurus_engelhardti:25.275):3.275):7.7125):3.54609375):0.17578125):17.465625	(Chelydra_serpentina:118.57	Chelonoidis_carbonaria:118.57):136.43):26.875	(Sphenodon_punctatus:238.009611	(((((((Cyclura_cornuta:20.27981414	Iguana_iguana:20.27981414):55.31787686	(Basiliscus_vittatus:22.53111792	Basiliscus_basiliscus:22.53111792):53.06656757):1.982465
((((Euparkeria_capensis:4.884375	((((Caiman_crocodilus:71.58333333	Alligator_mississippiensis:71.58333334):15.79166667	Crocodylus_niloticus:87.375):121.75	Terrestrisuchus_gracilis:16.32499999):28.23359376	(Marasuchus_lilloensis:7.2625	((Hypsilophodontid_indet.:54.75	Dysalotosaurus_lettowvorbecki:32.75):54.5	((Masiakasaurus_knopfleri:125.7087492	(((((Eudromia_elegans:62.27640808	Dinornis_sp.:62.2764081):5.235784735	(Struthio_camelus:51.95142434	(((Dromaius_novaehollandiae:16.44795152	Casuarius_casuarius:16.44795152):18.3615055	((Apteryx_owenii:5.022582989	Apteryx_haastii:5.022582989):5.416674971	Apteryx_australis:10.43925796):24.37019906):8.92322305	Rhea_americana:43.73268007):8.218744268):15.56076847):52.87330569	(((((((Coturnix_ypsilophora:31.05435933	(Gallus_sp.:28.54243478	Afropavo_congensis:28.54243479):2.51192454):0.7216925498	((Dendragapus_obscurus:24.8513905	Meleagris_gallopavo:24.85139051):1.871760475	Phasianus_colchicus:26.72315097):5.052900901):2.05344313	Argusianus_argus:33.829495):14.14041897	Numida_meleagris:47.96991397):23.62720354	Alectura_lathami:71.5971175):15.7432586	((((Anser_albifrons:5.991676305	Branta_bernicla:5.991676304):2.437711228	Cygnus_olor:8.429387533):1.24325465	Cereopsis_novaehollandiae:9.672642183):2.290292867	((Chenonetta_jubata:5.444245464	Somateria_mollissima:5.444245465):0.8602060308	Anas_superciliosa:6.304451496):5.658483554):75.37744106):22.55199536	((((Raphus_cucullatus:25.6	Pezophaps_solitaria:25.6):10.73559673	Columba_livia:36.33559671):45.97478077	Geococcyx_californianus:82.31037749):2.382154739	(Sagittarius_serpentarius:67.40763989	Gypaetus_barbatus:67.40763989):17.28489234):25.19983925):10.49312704):48.05703846	Tyrannosaurus_rex:100.6672663):16.6	Allosaurus_fragilis:39.29423801):9.4):28.38246301	Plateosaurus_engelhardti:25.275):3.275):7.7125):3.54609375):0.17578125):17.465625	(Chelydra_serpentina:118.57	Chelonoidis_carbonaria:118.57):136.43):26.875	(Sphenodon_punctatus:245.580371	(((((((Cyclura_cornuta:18.27256859	Iguana_iguana:18.27256859):64.63214148	(Basiliscus_vittatus:20.97599483	Basiliscus_basiliscus:20.97599482):61.92872317):2.476647
((((Euparkeria_capensis:4.884375	((((Caiman_crocodilus:71.58333333	Alligator_mississippiensis:71.58333334):15.79166667	Crocodylus_niloticus:87.375):121.75	Terrestrisuchus_gracilis:16.32499999):28.23359376	(Marasuchus_lilloensis:7.2625	((Hypsilophodontid_indet.:54.75	Dysalotosaurus_lettowvorbecki:32.75):54.5	((Masiakasaurus_knopfleri:119.1680971	(((((Eudromia_elegans:82.7836401	Dinornis_sp.:82.78364017):3.403227943	(((Dromaius_novaehollandiae:30.14290142	Casuarius_casuarius:30.14290142):29.00080872	(Struthio_camelus:55.91127755	((Apteryx_haastii:2.699078475	Apteryx_owenii:2.699078475):2.647130087	Apteryx_australis:5.346208562):50.56506899):3.232432581):3.416299485	Rhea_americana:62.56000962):23.62685843):20.14508245	((((((((Afropavo_congensis:16.60883576	Gallus_sp.:16.60883576):0.5075489743	((Meleagris_gallopavo:13.40426721	Dendragapus_obscurus:13.40426721):1.871662403	Phasianus_colchicus:15.27592962):1.840455121):0.8141299589	Coturnix_ypsilophora:17.93051469):1.164314123	Argusianus_argus:19.09482882):18.05493865	Numida_meleagris:37.14976747):21.67550734	Alectura_lathami:58.82527481):18.96216947	((((Anser_albifrons:7.935641594	Branta_bernicla:7.935641595):2.990616206	Cygnus_olor:10.9262578):4.536194868	Cereopsis_novaehollandiae:15.46245267):6.736520751	(Anas_superciliosa:10.46341671	(Chenonetta_jubata:9.638640928	Somateria_mollissima:9.638640928):0.8247757831):11.73555671):55.58847086):17.37384985	((Sagittarius_serpentarius:62.38821258	Gypaetus_barbatus:62.38821258):20.51784616	(((Raphus_cucullatus:25.6	Pezophaps_solitaria:25.6):11.92412876	Columba_livia:37.52412876):42.1867013	Geococcyx_californianus:79.71083006):3.195228692):12.25523539):11.17065642):61.8373337	Tyrannosaurus_rex:101.830761):8.8	Allosaurus_fragilis:26.6651027):9):36.85571574	Plateosaurus_engelhardti:25.275):3.275):7.7125):3.54609375):0.17578125):17.465625	(Chelydra_serpentina:118.57	Chelonoidis_carbonaria:118.57):136.43):26.875	(Sphenodon_punctatus:244.699609	(((((((Cyclura_cornuta:16.14443952	Iguana_iguana:16.14443965):58.90328322	(Basiliscus_vittatus:23.80179153	Basiliscus_basiliscus:23.80179152):51.24592792):4.429569
((((Euparkeria_capensis:4.884375	((((Caiman_crocodilus:71.58333333	Alligator_mississippiensis:71.58333334):15.79166667	Crocodylus_niloticus:87.375):121.75	Terrestrisuchus_gracilis:16.32499999):28.23359376	(Marasuchus_lilloensis:7.2625	((Hypsilophodontid_indet.:54.75	Dysalotosaurus_lettowvorbecki:32.75):54.5	((Masiakasaurus_knopfleri:127.6038125	(((((Eudromia_elegans:77.86809333	Dinornis_sp.:77.86809333):6.78307363	(Struthio_camelus:53.7755386	(((Dromaius_novaehollandiae:17.80734299	Casuarius_casuarius:17.80734299):24.11799733	((Apteryx_owenii:6.373745493	Apteryx_haastii:6.373745493):3.321984813	Apteryx_australis:9.695730306):32.22961001):6.300606141	Rhea_americana:48.22594646):5.549592142):30.87562835):16.00608954	((((((((Gallus_sp.:17.89481853	Afropavo_congensis:17.89481853):1.29309286	((Dendragapus_obscurus:14.17852841	Meleagris_gallopavo:14.17852841):1.139018335	Phasianus_colchicus:15.31754674):3.870364645):0.4309380542	Coturnix_ypsilophora:19.61884944):0.9013449102	Argusianus_argus:20.52019435):11.9954952	Numida_meleagris:32.51568955):32.90095529	Alectura_lathami:65.41664483):19.22477712	((((Anser_albifrons:10.66090633	Branta_bernicla:10.66090633):5.786555346	Cygnus_olor:16.44746167):3.265769989	Cereopsis_novaehollandiae:19.71323167):7.322875268	((Chenonetta_jubata:13.31247311	Somateria_mollissima:13.3124731):1.121015506	Anas_superciliosa:14.43348861):12.60261832):57.60531503):14.43650116	((Sagittarius_serpentarius:50.37826389	Gypaetus_barbatus:50.37826389):29.25352749	(Geococcyx_californianus:71.00369422	((Raphus_cucullatus:25.6	Pezophaps_solitaria:25.6):4.972257356	Columba_livia:30.57225732):40.4314369):8.628097167):19.44613173):1.579333347):66.20004253	Tyrannosaurus_rex:100.8044953):12.9	Allosaurus_fragilis:30.59264864):17.9):25.16770097	Plateosaurus_engelhardti:25.275):3.275):7.7125):3.54609375):0.17578125):17.465625	(Chelydra_serpentina:118.57	Chelonoidis_carbonaria:118.57):136.43):26.875	(Sphenodon_punctatus:248.415164	(((((((Cyclura_cornuta:17.72213606	Iguana_iguana:17.72213606):50.90780836	(Basiliscus_vittatus:22.59319506	Basiliscus_basiliscus:22.59319506):46.03674738):1.816864
((((Euparkeria_capensis:4.884375	((((Caiman_crocodilus:71.58333333	Alligator_mississippiensis:71.58333334):15.79166667	Crocodylus_niloticus:87.375):121.75	Terrestrisuchus_gracilis:16.32499999):28.23359376	(Marasuchus_lilloensis:7.2625	((Hypsilophodontid_indet.:54.75	Dysalotosaurus_lettowvorbecki:32.75):54.5	((Masiakasaurus_knopfleri:116.6922735	(((((Eudromia_elegans:58.08945711	Dinornis_sp.:58.08945712):7.143935435	(Struthio_camelus:52.10540661	(((Dromaius_novaehollandiae:22.0391631	Casuarius_casuarius:22.0391631):21.27230826	((Apteryx_haastii:2.798146619	Apteryx_owenii:2.798146619):3.291017867	Apteryx_australis:6.089164486):37.22230687):2.017301914	Rhea_americana:45.32877328):6.776633333):13.12798594):26.99277697	(((((((Gallus_sp.:16.10042537	(Afropavo_congensis:12.35781666	Argusianus_argus:12.35781666):3.742608713):0.5412520213	((Meleagris_gallopavo:11.73849533	Dendragapus_obscurus:11.73849533):1.480884407	Phasianus_colchicus:13.21937973):3.422297659):1.103484872	Coturnix_ypsilophora:17.74516226):10.18104092	Numida_meleagris:27.92620319):25.99447446	Alectura_lathami:53.92067766):19.21744103	((((Anser_albifrons:6.492140397	Branta_bernicla:6.492140398):4.991204918	Cygnus_olor:11.48334532):2.289083947	Cereopsis_novaehollandiae:13.77242926):4.458120317	((Chenonetta_jubata:8.188113829	Somateria_mollissima:8.188113828):0.445658209	Anas_superciliosa:8.633772037):9.596777541):54.90756909):14.35254723	((Geococcyx_californianus:69.2734131	((Raphus_cucullatus:25.6	Pezophaps_solitaria:25.6):3.713035675	Columba_livia:29.31303565):39.96037743):9.751814204	(Sagittarius_serpentarius:51.53310411	Gypaetus_barbatus:51.53310411):27.49212318):8.465438611):4.735503611):75.17136914	Tyrannosaurus_rex:99.6734259):13.4	Allosaurus_fragilis:26.45719807):3.1):38.92746133	Plateosaurus_engelhardti:25.275):3.275):7.7125):3.54609375):0.17578125):17.465625	(Chelydra_serpentina:118.57	Chelonoidis_carbonaria:118.57):136.43):26.875	(Sphenodon_punctatus:244.366917	(((((((Cyclura_cornuta:18.30217139	Iguana_iguana:18.302172):58.79205892	(Basiliscus_vittatus:18.93905654	Basiliscus_basiliscus:18.93905654):58.15518446):7.028208
((((Euparkeria_capensis:4.884375	((((Caiman_crocodilus:71.58333333	Alligator_mississippiensis:71.58333334):15.79166667	Crocodylus_niloticus:87.375):121.75	Terrestrisuchus_gracilis:16.32499999):28.23359376	(Marasuchus_lilloensis:7.2625	((Hypsilophodontid_indet.:54.75	Dysalotosaurus_lettowvorbecki:32.75):54.5	((Masiakasaurus_knopfleri:110.1785829	(((((Eudromia_elegans:82.75044608	Dinornis_sp.:82.75044609):7.579025485	((Struthio_camelus:43.61542147	(((Apteryx_haastii:0.1178074542	Apteryx_owenii:0.1178074542):4.914616833	Apteryx_australis:5.032424287):37.89041005	(Dromaius_novaehollandiae:24.3755038	Casuarius_casuarius:24.3755038):18.54733053):0.6925871273):10.39012068	Rhea_americana:54.00554215):36.32392942):33.02464413	((((((((Afropavo_congensis:18.11203708	Gallus_sp.:18.11203707):1.970194385	((Meleagris_gallopavo:14.39106152	Dendragapus_obscurus:14.39106152):1.773903679	Phasianus_colchicus:16.1649652):3.917266262):1.411555717	Coturnix_ypsilophora:21.49378718):1.553428817	Argusianus_argus:23.04721599):9.103633928	Numida_meleagris:32.15084992):33.34809297	Alectura_lathami:65.4989429):33.81937793	((((Anser_albifrons:4.55058166	Branta_bernicla:4.55058166):4.046864643	Cygnus_olor:8.597446305):3.187205122	Cereopsis_novaehollandiae:11.78465143):7.692514424	((Somateria_mollissima:9.233303992	Chenonetta_jubata:9.233303991):0.4792805306	Anas_superciliosa:9.712584521):9.764581328):79.84115497):10.41398087	((((Raphus_cucullatus:25.6	Pezophaps_solitaria:25.6):6.931461095	Columba_livia:32.53146107):41.62638168	Geococcyx_californianus:74.15784275):11.59856669	(Sagittarius_serpentarius:70.84286794	Gypaetus_barbatus:70.84286794):14.9135415):23.97589225):13.62181399):47.46530438	Tyrannosaurus_rex:102.3176497):5.1	Allosaurus_fragilis:22.38608387):0.4):46.50557992	Plateosaurus_engelhardti:25.275):3.275):7.7125):3.54609375):0.17578125):17.465625	(Chelydra_serpentina:118.57	Chelonoidis_carbonaria:118.57):136.43):26.875	(Sphenodon_punctatus:238.107369	(((((((Cyclura_cornuta:19.32386252	Iguana_iguana:19.32386089):59.58839596	(Basiliscus_vittatus:18.69513036	Basiliscus_basiliscus:18.69513037):60.21712963):2.615024
((((Euparkeria_capensis:4.884375	((((Caiman_crocodilus:71.58333333	Alligator_mississippiensis:71.58333334):15.79166667	Crocodylus_niloticus:87.375):121.75	Terrestrisuchus_gracilis:16.32499999):28.23359376	(Marasuchus_lilloensis:7.2625	((Hypsilophodontid_indet.:54.75	Dysalotosaurus_lettowvorbecki:32.75):54.5	((Masiakasaurus_knopfleri:119.5462461	(((((Eudromia_elegans:90.11227566	Dinornis_sp.:90.11227566):7.5989801	((((Dromaius_novaehollandiae:27.8592618	Casuarius_casuarius:27.8592618):20.98444753	((Apteryx_haastii:0.06607565224	Apteryx_owenii:0.06607565224):11.05268262	Apteryx_australis:11.11875828):37.72495106):7.473400059	Rhea_americana:56.31710939):5.896471374	Struthio_camelus:62.21358076):35.49767499):11.73404404	((((((((Gallus_sp.:24.06046994	Afropavo_congensis:24.06046994):0.6537330149	((Meleagris_gallopavo:17.42099693	Dendragapus_obscurus:17.42099693):1.100549268	Phasianus_colchicus:18.5215462):6.192656758):0.6697794828	Coturnix_ypsilophora:25.38398244):2.095648443	Argusianus_argus:27.47963088):9.985187541	Numida_meleagris:37.46481841):34.69680945	Alectura_lathami:72.16162787):11.39304775	((((Anser_albifrons:3.664646993	Branta_bernicla:3.664646993):1.378831738	Cygnus_olor:5.043478731):1.134610259	Cereopsis_novaehollandiae:6.17808899):3.92706273	((Chenonetta_jubata:4.683604942	Somateria_mollissima:4.683604942):0.4144734328	Anas_superciliosa:5.098078375):5.007073345):73.4495239):14.32620252	((((Raphus_cucullatus:25.6	Pezophaps_solitaria:25.6):10.45058765	Columba_livia:36.05058761):45.52831726	Geococcyx_californianus:81.57890486):3.047419364	(Sagittarius_serpentarius:54.84329214	Gypaetus_barbatus:54.84329214):29.7830321):13.2545539):11.56442163):60.5438779	Tyrannosaurus_rex:100.6510851):6.1	Allosaurus_fragilis:25.52918504):10.1):36.6358223	Plateosaurus_engelhardti:25.275):3.275):7.7125):3.54609375):0.17578125):17.465625	(Chelydra_serpentina:118.57	Chelonoidis_carbonaria:118.57):136.43):26.875	(Sphenodon_punctatus:240.088143	(((((((Cyclura_cornuta:16.8572935	Iguana_iguana:16.8572935):61.00644	(Basiliscus_vittatus:26.32588495	Basiliscus_basiliscus:26.32588495):51.5378465):4.247335
((((Euparkeria_capensis:4.884375	((((Caiman_crocodilus:71.58333333	Alligator_mississippiensis:71.58333334):15.79166667	Crocodylus_niloticus:87.375):121.75	Terrestrisuchus_gracilis:16.32499999):28.23359376	(Marasuchus_lilloensis:7.2625	((Hypsilophodontid_indet.:54.75	Dysalotosaurus_lettowvorbecki:32.75):54.5	((Masiakasaurus_knopfleri:117.9098413	(((((Eudromia_elegans:84.39752025	Dinornis_sp.:84.39752025):3.114716918	(((((Apteryx_haastii:7.231314522	Apteryx_owenii:7.231314522):1.902617431	Apteryx_australis:9.133931953):32.94589516	(Dromaius_novaehollandiae:15.22380784	Casuarius_casuarius:15.22380784):26.85601927):4.842316466	Rhea_americana:46.92214357):13.79778947	Struthio_camelus:60.71993304):26.79230412):33.63937324	((((((((Gallus_sp.:26.86721239	Afropavo_congensis:26.86721239):0.8139295541	((Dendragapus_obscurus:20.21099831	Meleagris_gallopavo:20.21099831):1.14925066	Phasianus_colchicus:21.36024896):6.320892975):0.8301819275	Coturnix_ypsilophora:28.51132387):0.9084849224	Argusianus_argus:29.41980879):15.25707195	Numida_meleagris:44.67688074):26.00335273	Alectura_lathami:70.68023346):15.71079809	((((Anser_albifrons:5.160183352	Branta_bernicla:5.160183352):3.065598474	Cygnus_olor:8.225781825):3.397560524	Cereopsis_novaehollandiae:11.62334235):5.745378211	((Somateria_mollissima:7.794990365	Chenonetta_jubata:7.794990365):0.4802141106	Anas_superciliosa:8.275204474):9.093516086):69.02231099):20.42344544	((Sagittarius_serpentarius:69.6250127	Gypaetus_barbatus:69.6250127):13.66381165	(Geococcyx_californianus:75.1730518	((Raphus_cucullatus:25.6	Pezophaps_solitaria:25.6):5.568470336	Columba_livia:31.16847029):44.00458152):8.115772533):23.52565265):14.33713337):45.92539903	Tyrannosaurus_rex:99.4666225):8	Allosaurus_fragilis:23.98681887):10.9):36.84799056	Plateosaurus_engelhardti:25.275):3.275):7.7125):3.54609375):0.17578125):17.465625	(Chelydra_serpentina:118.57	Chelonoidis_carbonaria:118.57):136.43):26.875	(Sphenodon_punctatus:246.783354	(((((((Cyclura_cornuta:18.99676589	Iguana_iguana:18.99676727):56.32442	(Basiliscus_vittatus:17.71307078	Basiliscus_basiliscus:17.71306835):57.60810846):6.385607
((((Euparkeria_capensis:4.884375	((((Caiman_crocodilus:71.58333333	Alligator_mississippiensis:71.58333334):15.79166667	Crocodylus_niloticus:87.375):121.75	Terrestrisuchus_gracilis:16.32499999):28.23359376	(Marasuchus_lilloensis:7.2625	((Hypsilophodontid_indet.:54.75	Dysalotosaurus_lettowvorbecki:32.75):54.5	((Masiakasaurus_knopfleri:121.7264432	(((((Eudromia_elegans:77.79634979	Dinornis_sp.:77.7963498):10.31567157	(Struthio_camelus:62.91669878	(((Dromaius_novaehollandiae:9.552649633	Casuarius_casuarius:9.552649632):36.93139915	Rhea_americana:46.48404878):3.257783557	((Apteryx_haastii:3.241935375	Apteryx_owenii:3.241935375):3.261034799	Apteryx_australis:6.502970174):43.23886216):13.17486645):25.19532258):9.162309915	((((((((Afropavo_congensis:20.72793073	Gallus_sp.:20.72793073):2.08256557	((Meleagris_gallopavo:16.68298676	Dendragapus_obscurus:16.68298675):1.622165059	Phasianus_colchicus:18.30515181):4.505344482):0.9182616749	Coturnix_ypsilophora:23.72875797):1.75843884	Argusianus_argus:25.48719681):9.740089821	Numida_meleagris:35.22728663):23.06165475	Alectura_lathami:58.28894139):13.75781823	((((Anser_albifrons:7.159609155	Branta_bernicla:7.159609156):2.706530109	Cygnus_olor:9.866139265):2.076746061	Cereopsis_novaehollandiae:11.94288533):4.502307845	((Somateria_mollissima:8.085690804	Chenonetta_jubata:8.085690803):0.3316051051	Anas_superciliosa:8.417295909):8.027897262):55.60156643):22.3408425	((((Raphus_cucullatus:25.6	Pezophaps_solitaria:25.6):12.36394868	Columba_livia:37.96394867):40.66162256	Geococcyx_californianus:78.62557124):4.931177389	(Sagittarius_serpentarius:67.3273811	Gypaetus_barbatus:67.3273811):16.22936752):10.83085349):2.886729171):69.22617869	Tyrannosaurus_rex:96.62982224):9.3	Allosaurus_fragilis:28.53065844):14.4):32.62449002	Plateosaurus_engelhardti:25.275):3.275):7.7125):3.54609375):0.17578125):17.465625	(Chelydra_serpentina:118.57	Chelonoidis_carbonaria:118.57):136.43):26.875	(Sphenodon_punctatus:243.156496	(((((((Cyclura_cornuta:20.40969996	Iguana_iguana:20.40970121):55.77052385	(Basiliscus_vittatus:17.69926486	Basiliscus_basiliscus:17.69926486):58.48097114):5.002853
((((Euparkeria_capensis:4.884375	((((Caiman_crocodilus:71.58333333	Alligator_mississippiensis:71.58333334):15.79166667	Crocodylus_niloticus:87.375):121.75	Terrestrisuchus_gracilis:16.32499999):28.23359376	(Marasuchus_lilloensis:7.2625	((Hypsilophodontid_indet.:54.75	Dysalotosaurus_lettowvorbecki:32.75):54.5	((Masiakasaurus_knopfleri:116.4865302	(((((Eudromia_elegans:88.87740768	Dinornis_sp.:88.87740769):6.3605036	(((((Apteryx_haastii:1.911253381	Apteryx_owenii:1.911253381):6.182460901	Apteryx_australis:8.093714282):49.11224176	(Dromaius_novaehollandiae:28.66775145	Casuarius_casuarius:28.66775144):28.53820459):8.966933259	Rhea_americana:66.1728893):4.048902695	Struthio_camelus:70.22179199):25.01611929):43.11826842	(((((((((Meleagris_gallopavo:14.86430077	Dendragapus_obscurus:14.86430077):2.700216859	Phasianus_colchicus:17.56451763):3.504922124	(Afropavo_congensis:18.84362211	Gallus_sp.:18.84362211):2.225817641):0.4595332777	Coturnix_ypsilophora:21.52897303):1.143535848	Argusianus_argus:22.67250888):12.70332799	Numida_meleagris:35.37583687):32.27282802	Alectura_lathami:67.64866489):18.3134171	((((Anser_albifrons:8.815772917	Branta_bernicla:8.815772917):3.898028605	Cygnus_olor:12.71380152):3.115388	Cereopsis_novaehollandiae:15.82918952):7.064956028	(Anas_superciliosa:11.7612154	(Chenonetta_jubata:10.32272441	Somateria_mollissima:10.32272441):1.438490988):11.13293015):63.06793645):26.14532889	((Geococcyx_californianus:78.49306623	((Raphus_cucullatus:25.6	Pezophaps_solitaria:25.6):4.754048104	Columba_livia:30.35404806):48.13901816):6.469965906	(Sagittarius_serpentarius:61.55227809	Gypaetus_barbatus:61.55227809):23.41075405):27.14437875):26.24876879):33.38237702	Tyrannosaurus_rex:102.8245165):4.8	Allosaurus_fragilis:29.2434105):9.2):37.08644327	Plateosaurus_engelhardti:25.275):3.275):7.7125):3.54609375):0.17578125):17.465625	(Chelydra_serpentina:118.57	Chelonoidis_carbonaria:118.57):136.43):26.875	(Sphenodon_punctatus:239.524612	(((((((Cyclura_cornuta:17.11053318	Iguana_iguana:17.11053371):64.55876635	(Basiliscus_vittatus:20.67627217	Basiliscus_basiliscus:20.67627216):60.99302459):4.03926
((((Euparkeria_capensis:4.884375	((((Caiman_crocodilus:71.58333333	Alligator_mississippiensis:71.58333334):15.79166667	Crocodylus_niloticus:87.375):121.75	Terrestrisuchus_gracilis:16.32499999):28.23359376	(Marasuchus_lilloensis:7.2625	((Hypsilophodontid_indet.:54.75	Dysalotosaurus_lettowvorbecki:32.75):54.5	((Masiakasaurus_knopfleri:119.4024633	(((((Eudromia_elegans:84.18575825	Dinornis_sp.:84.18575826):5.27944307	(((((Apteryx_haastii:1.448295542	Apteryx_owenii:1.448295542):4.635122971	Apteryx_australis:6.083418513):19.43135832	(Dromaius_novaehollandiae:20.48641297	Casuarius_casuarius:20.48641297):5.028363866):5.237648772	Rhea_americana:30.7524256):9.553726507	Struthio_camelus:40.30615212):49.15904921):17.90323218	(((((((Afropavo_congensis:19.59608663	Gallus_sp.:19.59608663):1.878785815	(Coturnix_ypsilophora:21.07108294	Argusianus_argus:21.07108295):0.403789501):1.246677236	((Dendragapus_obscurus:16.12254283	Meleagris_gallopavo:16.12254283):1.389899646	Phasianus_colchicus:17.51244248):5.209107203):7.662190469	Numida_meleagris:30.38374015):18.75418501	Alectura_lathami:49.13792515):28.52600702	((((Anser_albifrons:13.76595348	Branta_bernicla:13.76595349):7.328763219	Cygnus_olor:21.09471671):4.85920609	Cereopsis_novaehollandiae:25.9539228):6.980392613	((Chenonetta_jubata:15.6303241	Somateria_mollissima:15.6303241):1.285276931	Anas_superciliosa:16.91560103):16.01871438):44.72961675):15.63492098	((Geococcyx_californianus:70.65573966	((Raphus_cucullatus:25.6	Pezophaps_solitaria:25.6):6.039269836	Columba_livia:31.63926978):39.01646988):9.910585724	(Sagittarius_serpentarius:67.62663033	Gypaetus_barbatus:67.62663032):12.93969506):12.73252777):14.0695803):63.93587917	Tyrannosaurus_rex:101.6691113):4.5	Allosaurus_fragilis:26.6982064):10.1):36.92068732	Plateosaurus_engelhardti:25.275):3.275):7.7125):3.54609375):0.17578125):17.465625	(Chelydra_serpentina:118.57	Chelonoidis_carbonaria:118.57):136.43):26.875	(Sphenodon_punctatus:241.874832	(((((((Cyclura_cornuta:21.14787397	Iguana_iguana:21.14787364):56.54030053	(Basiliscus_vittatus:16.09867263	Basiliscus_basiliscus:16.09867263):61.58950338):5.425612
((((Euparkeria_capensis:4.884375	((((Caiman_crocodilus:71.58333333	Alligator_mississippiensis:71.58333334):15.79166667	Crocodylus_niloticus:87.375):121.75	Terrestrisuchus_gracilis:16.32499999):28.23359376	(Marasuchus_lilloensis:7.2625	((Hypsilophodontid_indet.:54.75	Dysalotosaurus_lettowvorbecki:32.75):54.5	((Masiakasaurus_knopfleri:111.0382524	(((((Eudromia_elegans:69.59271712	Dinornis_sp.:69.59271712):4.779162828	((((Dromaius_novaehollandiae:10.71653664	Casuarius_casuarius:10.71653664):22.91309088	((Apteryx_owenii:1.468808617	Apteryx_haastii:1.468808617):8.772706004	Apteryx_australis:10.24151462):23.3881129):3.122442956	Rhea_americana:36.75207048):12.54426006	Struthio_camelus:49.29633054):25.0755494):32.78055996	((((((((Afropavo_congensis:14.67963461	Argusianus_argus:14.67963461):3.536547336	Gallus_sp.:18.21618195):0.8076985657	((Meleagris_gallopavo:13.6392851	Dendragapus_obscurus:13.6392851):1.407281035	Phasianus_colchicus:15.04656614):3.977314377):0.733780523	Coturnix_ypsilophora:19.75766104):9.093658308	Numida_meleagris:28.85131935):15.20826201	Alectura_lathami:44.05958136):30.44425277	((((Anser_albifrons:5.369734879	Branta_bernicla:5.369734879):1.889390184	Cygnus_olor:7.259125063):2.575051904	Cereopsis_novaehollandiae:9.834176968):4.877680433	(Anas_superciliosa:7.606178107	(Chenonetta_jubata:7.010253712	Somateria_mollissima:7.010253712):0.5959243948):7.105679293):59.79197673):23.74618028	((Sagittarius_serpentarius:49.57915397	Gypaetus_barbatus:49.57915397):26.97019073	(Geococcyx_californianus:75.4930986	((Raphus_cucullatus:25.6	Pezophaps_solitaria:25.6):6.004369008	Columba_livia:31.60436895):43.88872964):1.056246101):21.70066972):8.902425439):62.59075587	Tyrannosaurus_rex:103.7415247):7.2	Allosaurus_fragilis:25.01841814):2.2):43.68180422	Plateosaurus_engelhardti:25.275):3.275):7.7125):3.54609375):0.17578125):17.465625	(Chelydra_serpentina:118.57	Chelonoidis_carbonaria:118.57):136.43):26.875	(Sphenodon_punctatus:241.453368	(((((((Cyclura_cornuta:18.06698809	Iguana_iguana:18.06698866):57.67919069	(Basiliscus_vittatus:24.263017	Basiliscus_basiliscus:24.26301264):51.48316964):4.183301
((((Euparkeria_capensis:4.884375	((((Caiman_crocodilus:71.58333333	Alligator_mississippiensis:71.58333334):15.79166667	Crocodylus_niloticus:87.375):121.75	Terrestrisuchus_gracilis:16.32499999):28.23359376	(Marasuchus_lilloensis:7.2625	((Hypsilophodontid_indet.:54.75	Dysalotosaurus_lettowvorbecki:32.75):54.5	((Masiakasaurus_knopfleri:115.4068315	(((((Eudromia_elegans:92.22373505	Dinornis_sp.:92.22373505):7.688415705	(Struthio_camelus:67.73263282	(((Dromaius_novaehollandiae:31.6754933	Casuarius_casuarius:31.6754933):24.95904326	((Apteryx_haastii:2.362252948	Apteryx_owenii:2.362252948):11.21669491	Apteryx_australis:13.57894785):43.0555887):1.8020364	Rhea_americana:58.43657296):9.296059858):32.17951793):7.188243847	((((((((Argusianus_argus:14.04359304	Afropavo_congensis:14.04359304):2.652780089	Gallus_sp.:16.69637313):1.574846056	((Meleagris_gallopavo:13.0565314	Dendragapus_obscurus:13.0565314):1.605156127	Phasianus_colchicus:14.66168753):3.609531658):0.2884623252	Coturnix_ypsilophora:18.55968151):8.938093438	Numida_meleagris:27.49777495):30.11121423	Alectura_lathami:57.60898917):22.43006844	((((Anser_albifrons:6.564829298	Branta_bernicla:6.564829298):2.773588832	Cygnus_olor:9.338418129):2.473787986	Cereopsis_novaehollandiae:11.81220612):5.593040594	((Somateria_mollissima:8.58353279	Chenonetta_jubata:8.58353279):0.469323057	Anas_superciliosa:9.052855847):8.352390863):62.6338109):21.87179238	((((Raphus_cucullatus:25.6	Pezophaps_solitaria:25.6):3.635984492	Columba_livia:29.23598447):47.88347165	Geococcyx_californianus:77.11945612):0.7238738883	(Sagittarius_serpentarius:50.64853066	Gypaetus_barbatus:50.64853066):27.19479935):24.06751999):5.189544587):61.2218523	Tyrannosaurus_rex:101.6468934):9	Allosaurus_fragilis:30.45105413):6.6):38.90275309	Plateosaurus_engelhardti:25.275):3.275):7.7125):3.54609375):0.17578125):17.465625	(Chelydra_serpentina:118.57	Chelonoidis_carbonaria:118.57):136.43):26.875	(Sphenodon_punctatus:244.590979	(((((((Cyclura_cornuta:16.54469885	Iguana_iguana:16.54469884):59.98417879	(Basiliscus_vittatus:19.74072592	Basiliscus_basiliscus:19.74072592):56.78816308):7.901829
((((Euparkeria_capensis:4.884375	((((Caiman_crocodilus:71.58333333	Alligator_mississippiensis:71.58333334):15.79166667	Crocodylus_niloticus:87.375):107.0187499	Terrestrisuchus_gracilis:16.32499999):42.96484377	(Marasuchus_lilloensis:7.2625	((Hypsilophodontid_indet.:54.75	Dysalotosaurus_lettowvorbecki:32.75):54.5	((Masiakasaurus_knopfleri:120.8461059	(((((Eudromia_elegans:55.85630502	Dinornis_sp.:55.85630503):2.276440197	(((((Apteryx_haastii:1.758272432	Apteryx_owenii:1.758272432):3.795520569	Apteryx_australis:5.553793001):19.24572857	(Dromaius_novaehollandiae:10.72172779	Casuarius_casuarius:10.72172779):14.07779378):1.264363362	Rhea_americana:26.06388493):12.35550769	Struthio_camelus:38.41939262):19.7133526):27.40088097	(((((((((Meleagris_gallopavo:11.7139295	Dendragapus_obscurus:11.7139295):2.349992493	Phasianus_colchicus:14.06392199):4.387520064	Coturnix_ypsilophora:18.45144206):0.1702778389	(Gallus_sp.:17.09064973	Afropavo_congensis:17.09064973):1.531070168):1.28633284	Argusianus_argus:19.90805274):12.95737893	Numida_meleagris:32.86543166):23.67597054	Alectura_lathami:56.5414022):18.41337071	((((Anser_albifrons:5.650764051	Branta_bernicla:5.650764051):2.936404642	Cygnus_olor:8.587168693):3.586493057	Cereopsis_novaehollandiae:12.17366175):4.179095081	((Chenonetta_jubata:7.627348244	Somateria_mollissima:7.627348244):0.3145778695	Anas_superciliosa:7.941926114):8.410830717):58.60201608):9.55651927	((Geococcyx_californianus:73.46528765	((Raphus_cucullatus:25.6	Pezophaps_solitaria:25.6):4.70614575	Columba_livia:30.30614575):43.15914191):1.484041683	(Sagittarius_serpentarius:63.05961785	Gypaetus_barbatus:63.05961785):11.88971148):9.56196285):1.022334007):82.32780968	Tyrannosaurus_rex:98.06353879):9	Allosaurus_fragilis:29.68629507):10.8):35.16356412	Plateosaurus_engelhardti:25.275):3.275):7.7125):3.54609375):0.17578125):17.465625	(Chelydra_serpentina:118.57	Chelonoidis_carbonaria:118.57):136.43):26.875	(Sphenodon_punctatus:239.802356	(((((((Cyclura_cornuta:23.75858989	Iguana_iguana:23.75858804):53.03622455	(Basiliscus_vittatus:21.97146466	Basiliscus_basiliscus:21.971468):54.82334299):3.267934
((((Euparkeria_capensis:4.884375	((((Caiman_crocodilus:71.58333333	Alligator_mississippiensis:71.58333334):15.79166667	Crocodylus_niloticus:87.375):121.75	Terrestrisuchus_gracilis:16.32499999):28.23359376	(Marasuchus_lilloensis:7.2625	((Hypsilophodontid_indet.:54.75	Dysalotosaurus_lettowvorbecki:32.75):54.5	((Masiakasaurus_knopfleri:124.1455348	(((((Eudromia_elegans:76.56524307	Dinornis_sp.:76.56524307):10.78557684	(((((Apteryx_owenii:4.452624052	Apteryx_haastii:4.452624052):2.259119699	Apteryx_australis:6.711743751):27.56468836	(Dromaius_novaehollandiae:14.65130267	Casuarius_casuarius:14.65130267):19.62512943):8.928111455	Rhea_americana:43.20454356):7.290002152	Struthio_camelus:50.49454571):36.85627419):12.34272137	((((((((Afropavo_congensis:21.38638378	Gallus_sp.:21.38638378):2.305445135	((Meleagris_gallopavo:17.16688944	Dendragapus_obscurus:17.16688944):2.26857778	Phasianus_colchicus:19.43546723):4.256361691):0.3828005414	Coturnix_ypsilophora:24.07462946):3.274632551	Argusianus_argus:27.349262):7.735392757	Numida_meleagris:35.08465476):26.91615298	Alectura_lathami:62.00080774):13.88437286	((((Anser_albifrons:12.35770547	Branta_bernicla:12.35770547):2.802014605	Cygnus_olor:15.15972007):8.164301678	Cereopsis_novaehollandiae:23.32402176):3.625776029	((Chenonetta_jubata:12.30801728	Somateria_mollissima:12.30801728):1.600248422	Anas_superciliosa:13.90826571):13.04153207):48.93538282):19.53045631	((Geococcyx_californianus:73.67954143	((Raphus_cucullatus:25.6	Pezophaps_solitaria:25.6):12.69590197	Columba_livia:38.29590197):35.38363946):8.524649457	(Sagittarius_serpentarius:64.00086061	Gypaetus_barbatus:64.00086061):18.20333027):13.21144603):4.277904361):72.19309646	Tyrannosaurus_rex:104.7855476):10	Allosaurus_fragilis:36.52406812):8.8):32.13836226	Plateosaurus_engelhardti:25.275):3.275):7.7125):3.54609375):0.17578125):17.465625	(Chelydra_serpentina:118.57	Chelonoidis_carbonaria:118.57):136.43):26.875	(Sphenodon_punctatus:246.563245	(((((((Cyclura_cornuta:18.91148791	Iguana_iguana:18.91148774):50.71987362	(Basiliscus_vittatus:16.6408965	Basiliscus_basiliscus:16.6408965):52.99045421):0.559458
((((Euparkeria_capensis:4.884375	((((Caiman_crocodilus:71.58333333	Alligator_mississippiensis:71.58333334):15.79166667	Crocodylus_niloticus:87.375):121.75	Terrestrisuchus_gracilis:16.32499999):28.23359376	(Marasuchus_lilloensis:7.2625	((Hypsilophodontid_indet.:54.75	Dysalotosaurus_lettowvorbecki:32.75):54.5	((Masiakasaurus_knopfleri:130.1546486	(((((Eudromia_elegans:79.88185515	Dinornis_sp.:79.88185515):6.513627895	(((((Apteryx_haastii:2.199568175	Apteryx_owenii:2.199568175):6.386084807	Apteryx_australis:8.585652983):21.19921717	(Dromaius_novaehollandiae:17.96160929	Casuarius_casuarius:17.96160929):11.82326087):8.341504805	Rhea_americana:38.12637496):4.623211805	Struthio_camelus:42.74958676):43.64589628):29.00774106	((((((((Gallus_sp.:13.74937678	Afropavo_congensis:13.74937678):1.86029844	((Dendragapus_obscurus:11.07514582	Meleagris_gallopavo:11.07514582):1.842289132	Phasianus_colchicus:12.91743495):2.692240271):0.1510611043	Coturnix_ypsilophora:15.76073633):1.097908385	Argusianus_argus:16.85864471):4.56506766	Numida_meleagris:21.42371237):49.60974194	Alectura_lathami:71.03345432):14.66101024	((((Anser_albifrons:8.817636887	Branta_bernicla:8.817636887):5.90952233	Cygnus_olor:14.72715922):4.014617276	Cereopsis_novaehollandiae:18.74177649):5.688132867	((Somateria_mollissima:11.78644971	Chenonetta_jubata:11.78644971):0.9510581488	Anas_superciliosa:12.73750786):11.6924015):61.26455519):12.95971113	((Sagittarius_serpentarius:68.6072573	Gypaetus_barbatus:68.6072573):13.72140753	(Geococcyx_californianus:79.02060898	((Raphus_cucullatus:25.6	Pezophaps_solitaria:25.6):12.6258411	Columba_livia:38.22584107):40.79476792):3.308055844):16.32551085):16.7490484):60.71494314	Tyrannosaurus_rex:105.5037308):4.9	Allosaurus_fragilis:35.31505925):17):24.80683275	Plateosaurus_engelhardti:25.275):3.275):7.7125):3.54609375):0.17578125):17.465625	(Chelydra_serpentina:118.57	Chelonoidis_carbonaria:118.57):136.43):26.875	(Sphenodon_punctatus:242.266955	(((((((Cyclura_cornuta:16.43574428	Iguana_iguana:16.43574414):52.31987404	(Basiliscus_vittatus:22.82785681	Basiliscus_basiliscus:22.82785681):45.92776719):4.892085
((((Euparkeria_capensis:4.884375	((((Caiman_crocodilus:71.58333333	Alligator_mississippiensis:71.58333334):15.79166667	Crocodylus_niloticus:87.375):121.75	Terrestrisuchus_gracilis:16.32499999):28.23359376	(Marasuchus_lilloensis:7.2625	((Hypsilophodontid_indet.:54.75	Dysalotosaurus_lettowvorbecki:32.75):54.5	((Masiakasaurus_knopfleri:106.1432351	(((((Eudromia_elegans:86.50828462	Dinornis_sp.:86.50828464):6.965881655	(Struthio_camelus:72.42993257	(((Dromaius_novaehollandiae:21.38036962	Casuarius_casuarius:21.38036961):31.07115138	Rhea_americana:52.451521):9.084277845	((Apteryx_haastii:3.98714761	Apteryx_owenii:3.98714761):8.765484851	Apteryx_australis:12.75263246):48.78316638):10.89413373):21.0442337):10.94659193	((((((((Gallus_sp.:18.86584795	Afropavo_congensis:18.86584795):1.15251504	Coturnix_ypsilophora:20.01836299):1.219984184	((Dendragapus_obscurus:14.54288897	Meleagris_gallopavo:14.54288898):1.579219207	Phasianus_colchicus:16.12210818):5.116238993):3.115803312	Argusianus_argus:24.35415049):4.813933045	Numida_meleagris:29.16808353):38.75874637	Alectura_lathami:67.9268299):6.491302135	((((Anser_albifrons:4.289333335	Branta_bernicla:4.289333334):2.129886145	Cygnus_olor:6.41921948):4.146111418	Cereopsis_novaehollandiae:10.5653309):4.172317132	((Somateria_mollissima:6.049524725	Chenonetta_jubata:6.049524726):1.357890927	Anas_superciliosa:7.407415653):7.330232376):59.680484):28.77906308	((Sagittarius_serpentarius:59.86722855	Gypaetus_barbatus:59.86722854):19.79691163	(Geococcyx_californianus:67.22995127	((Raphus_cucullatus:25.6	Pezophaps_solitaria:25.6):4.204201618	Columba_livia:29.8042016):37.42574966):12.43418892):23.53305493):1.223563097):62.49910481	Tyrannosaurus_rex:95.16947689):8.6	Allosaurus_fragilis:23.10389818):0.5):46.80513697	Plateosaurus_engelhardti:25.275):3.275):7.7125):3.54609375):0.17578125):17.465625	(Chelydra_serpentina:118.57	Chelonoidis_carbonaria:118.57):136.43):26.875	(Sphenodon_punctatus:242.665608	(((((((Cyclura_cornuta:25.68013981	Iguana_iguana:25.68013661):49.84312085	(Basiliscus_vittatus:26.26212848	Basiliscus_basiliscus:26.26212132):49.26112737):3.824377
((((Euparkeria_capensis:4.884375	((((Caiman_crocodilus:71.58333333	Alligator_mississippiensis:71.58333334):15.79166667	Crocodylus_niloticus:87.375):121.75	Terrestrisuchus_gracilis:16.32499999):28.23359376	(Marasuchus_lilloensis:7.2625	((Hypsilophodontid_indet.:54.75	Dysalotosaurus_lettowvorbecki:32.75):54.5	((Masiakasaurus_knopfleri:110.5561717	(((((Eudromia_elegans:90.64915531	Dinornis_sp.:90.64915536):7.77337678	(((((Apteryx_haastii:1.669354533	Apteryx_owenii:1.669354533):5.783898651	Apteryx_australis:7.453253184):39.21517655	(Dromaius_novaehollandiae:26.43173395	Casuarius_casuarius:26.43173395):20.23669579):8.829055446	Rhea_americana:55.49748518):14.41937678	Struthio_camelus:69.91686197):28.50567012):41.2582039	(((((((((Meleagris_gallopavo:18.91054033	Dendragapus_obscurus:18.91054033):2.528193079	Phasianus_colchicus:21.43873341):4.929830441	Coturnix_ypsilophora:26.36856385):0.186023422	(Gallus_sp.:24.1630935	Afropavo_congensis:24.1630935):2.391493766):2.259326312	Argusianus_argus:28.81391359):9.915571545	Numida_meleagris:38.72948513):27.00190912	Alectura_lathami:65.73139425):15.69348758	((((Anser_albifrons:12.27898619	Branta_bernicla:12.27898619):8.613989319	Cygnus_olor:20.89297551):2.80285249	Cereopsis_novaehollandiae:23.69582799):8.487834962	((Chenonetta_jubata:16.31067944	Somateria_mollissima:16.31067944):0.5874864027	Anas_superciliosa:16.89816585):15.28549711):49.24121887):47.74712041	((((Raphus_cucullatus:25.6	Pezophaps_solitaria:25.6):13.96980317	Columba_livia:39.56980315):46.65142655	Geococcyx_californianus:86.2212297):5.542849625	(Sagittarius_serpentarius:71.31779901	Gypaetus_barbatus:71.31779901):20.44628032):37.4079229):10.5087338):28.31134115	Tyrannosaurus_rex:100.9662326):8.2	Allosaurus_fragilis:26.78766008):3.1):43.53292281	Plateosaurus_engelhardti:25.275):3.275):7.7125):3.54609375):0.17578125):17.465625	(Chelydra_serpentina:118.57	Chelonoidis_carbonaria:118.57):136.43):26.875	(Sphenodon_punctatus:239.381265	(((((((Cyclura_cornuta:24.777348	Iguana_iguana:24.77734654):52.89336328	(Basiliscus_vittatus:13.34887991	Basiliscus_basiliscus:13.34887991):64.32183248):3.154168
((((Euparkeria_capensis:4.884375	((((Caiman_crocodilus:71.58333333	Alligator_mississippiensis:71.58333334):15.79166667	Crocodylus_niloticus:87.375):121.75	Terrestrisuchus_gracilis:16.32499999):28.23359376	(Marasuchus_lilloensis:7.2625	((Hypsilophodontid_indet.:54.75	Dysalotosaurus_lettowvorbecki:32.75):54.5	((Masiakasaurus_knopfleri:114.1032555	(((((Eudromia_elegans:76.53471802	Dinornis_sp.:76.53471806):1.113712127	((((Dromaius_novaehollandiae:20.84075629	Casuarius_casuarius:20.84075629):11.32187239	((Apteryx_owenii:3.526490038	Apteryx_haastii:3.526490038):4.529668388	Apteryx_australis:8.056158427):24.10647025):8.942124046	Struthio_camelus:41.10475273):3.07528446	Rhea_americana:44.18003719):33.46839296):27.05957995	(((((((((Meleagris_gallopavo:8.381748711	Dendragapus_obscurus:8.38174871):0.8253346643	Phasianus_colchicus:9.207083375):2.257118313	Coturnix_ypsilophora:11.46420169):0.2666387612	(Gallus_sp.:10.30675595	Afropavo_congensis:10.30675595):1.424084503):0.307876934	Argusianus_argus:12.03871738):11.33792336	Numida_meleagris:23.37664074):35.57105197	Alectura_lathami:58.94769272):20.03195282	((((Anser_albifrons:8.558655571	Branta_bernicla:8.558655572):3.218271876	Cygnus_olor:11.77692745):3.93000985	Cereopsis_novaehollandiae:15.70693729):6.365789812	((Chenonetta_jubata:10.7837424	Somateria_mollissima:10.7837424):0.8591241213	Anas_superciliosa:11.64286653):10.42986058):56.90691843):17.30729044	((Geococcyx_californianus:74.65448465	((Raphus_cucullatus:25.6	Pezophaps_solitaria:25.6):8.614530584	Columba_livia:34.21453057):40.43995407):5.190452272	(Sagittarius_serpentarius:57.91525136	Gypaetus_barbatus:57.91525137):21.92968555):16.44199907):8.421074141):62.5847564	Tyrannosaurus_rex:98.1239036):9.5	Allosaurus_fragilis:28.68762657):3.6):42.43223347	Plateosaurus_engelhardti:25.275):3.275):7.7125):3.54609375):0.17578125):17.465625	(Chelydra_serpentina:118.57	Chelonoidis_carbonaria:118.57):136.43):26.875	(Sphenodon_punctatus:247.587219	(((((((Cyclura_cornuta:20.42057461	Iguana_iguana:20.42057558):60.35139331	(Basiliscus_vittatus:28.34543115	Basiliscus_basiliscus:28.34544296):52.42652702):6.530223
((((Euparkeria_capensis:4.884375	((((Caiman_crocodilus:71.58333333	Alligator_mississippiensis:71.58333334):15.79166667	Crocodylus_niloticus:87.375):121.75	Terrestrisuchus_gracilis:16.32499999):28.23359376	(Marasuchus_lilloensis:7.2625	((Hypsilophodontid_indet.:54.75	Dysalotosaurus_lettowvorbecki:32.75):54.5	((Masiakasaurus_knopfleri:107.4137173	(((((Eudromia_elegans:106.6857642	Dinornis_sp.:106.6857643):5.021815525	((Struthio_camelus:60.5893984	((Dromaius_novaehollandiae:33.22226375	Casuarius_casuarius:33.22226375):18.28308725	((Apteryx_haastii:6.741286137	Apteryx_owenii:6.741286137):5.064214573	Apteryx_australis:11.80550071):39.69985029):9.084047399):23.76595572	Rhea_americana:84.35535413):27.35222564):19.35952434	((((((((Coturnix_ypsilophora:26.87152574	Gallus_sp.:26.87152574):0.3409505654	Afropavo_congensis:27.21247631):1.423760651	((Meleagris_gallopavo:21.84808965	Dendragapus_obscurus:21.84808965):2.854003453	Phasianus_colchicus:24.7020931):3.934143857):2.395180491	Argusianus_argus:31.03141745):11.68429651	Numida_meleagris:42.71571396):28.49614064	Alectura_lathami:71.2118546):18.44962687	((((Anser_albifrons:7.099266699	Branta_bernicla:7.099266699):1.934335813	Cygnus_olor:9.033602512):2.08881531	Cereopsis_novaehollandiae:11.12241782):8.134220298	((Somateria_mollissima:8.332361616	Chenonetta_jubata:8.332361615):0.6027067001	Anas_superciliosa:8.935068315):10.3215698):70.40484336):21.22398633	((Geococcyx_californianus:90.35305631	((Raphus_cucullatus:25.6	Pezophaps_solitaria:25.6):13.42257992	Columba_livia:39.02257989):51.33047641):3.36657832	(Sagittarius_serpentarius:70.94695211	Gypaetus_barbatus:70.9469521):22.77268251):17.16583318):20.18163633):37.74747496	Tyrannosaurus_rex:99.54725227):6.7	Allosaurus_fragilis:29.80389951):2.2):45.11042088	Plateosaurus_engelhardti:25.275):3.275):7.7125):3.54609375):0.17578125):17.465625	(Chelydra_serpentina:118.57	Chelonoidis_carbonaria:118.57):136.43):26.875	(Sphenodon_punctatus:240.055438	(((((((Cyclura_cornuta:24.82264693	Iguana_iguana:24.82264576):56.64260835	(Basiliscus_vittatus:18.67326178	Basiliscus_basiliscus:18.67326178):62.79199294):1.812375
((((Euparkeria_capensis:4.884375	((((Caiman_crocodilus:71.58333333	Alligator_mississippiensis:71.58333334):15.79166667	Crocodylus_niloticus:87.375):121.75	Terrestrisuchus_gracilis:16.32499999):28.23359376	(Marasuchus_lilloensis:7.2625	((Hypsilophodontid_indet.:54.75	Dysalotosaurus_lettowvorbecki:32.75):54.5	((Masiakasaurus_knopfleri:125.3031595	(((((Eudromia_elegans:60.5871458	Dinornis_sp.:60.58714581):7.674064565	((((Dromaius_novaehollandiae:13.72841743	Casuarius_casuarius:13.72841743):13.96102525	((Apteryx_owenii:1.03396558	Apteryx_haastii:1.03396558):3.483434145	Apteryx_australis:4.517399725):23.17204295):12.67934774	Rhea_americana:40.36879042):10.84050442	Struthio_camelus:51.20929484):17.05191553):28.29634199	((((((((Afropavo_congensis:18.19879909	Gallus_sp.:18.19879909):1.85178209	Coturnix_ypsilophora:20.05058118):1.404053985	((Dendragapus_obscurus:14.48868304	Meleagris_gallopavo:14.48868305):1.531382093	Phasianus_colchicus:16.02006513):5.434570034):1.215929149	Argusianus_argus:22.67056432):8.119628297	Numida_meleagris:30.79019262):24.77102141	Alectura_lathami:55.56121403):20.77287491	((((Anser_albifrons:9.77207412	Branta_bernicla:9.77207412):6.758832623	Cygnus_olor:16.53090674):4.537542475	Cereopsis_novaehollandiae:21.06844922):8.928550112	((Chenonetta_jubata:12.82423783	Somateria_mollissima:12.82423782):1.037497175	Anas_superciliosa:13.861735):16.13526433):46.33708961):11.48796445	((((Raphus_cucullatus:25.6	Pezophaps_solitaria:25.6):9.353702578	Columba_livia:34.95370257):40.55937678	Geococcyx_californianus:75.51307934):3.922174082	(Sagittarius_serpentarius:63.69562773	Gypaetus_barbatus:63.69562774):15.7396257):8.386799957):8.735498968):75.37343112	Tyrannosaurus_rex:104.8302688):4.7	Allosaurus_fragilis:27.10087197):15.7):30.49401652	Plateosaurus_engelhardti:25.275):3.275):7.7125):3.54609375):0.17578125):17.465625	(Chelydra_serpentina:118.57	Chelonoidis_carbonaria:118.57):136.43):26.875	(Sphenodon_punctatus:246.382708	(((((((Cyclura_cornuta:24.92990752	Iguana_iguana:24.92990871):52.34740852	(Basiliscus_vittatus:19.24772586	Basiliscus_basiliscus:19.24772302):58.02959914):5.769328
((((Euparkeria_capensis:4.884375	((((Caiman_crocodilus:71.58333333	Alligator_mississippiensis:71.58333334):15.79166667	Crocodylus_niloticus:87.375):121.75	Terrestrisuchus_gracilis:16.32499999):28.23359376	(Marasuchus_lilloensis:7.2625	((Hypsilophodontid_indet.:54.75	Dysalotosaurus_lettowvorbecki:32.75):54.5	((Masiakasaurus_knopfleri:125.7018322	(((((Eudromia_elegans:84.09884968	Dinornis_sp.:84.09884969):10.4187031	((Struthio_camelus:59.16582728	(((Apteryx_owenii:1.732957362	Apteryx_haastii:1.732957362):11.27807149	Apteryx_australis:13.01102885):42.11236329	(Dromaius_novaehollandiae:16.69863246	Casuarius_casuarius:16.69863247):38.42475967):4.042435147):7.558663266	Rhea_americana:66.72449055):27.79306223):18.89188522	((((((((Gallus_sp.:21.27362759	Coturnix_ypsilophora:21.27362759):1.63784416	Afropavo_congensis:22.91147175):1.206128883	((Meleagris_gallopavo:18.13088248	Dendragapus_obscurus:18.13088248):1.459074405	Phasianus_colchicus:19.58995689):4.527643747):1.062191209	Argusianus_argus:25.17979185):13.53423343	Numida_meleagris:38.71402528):17.50372192	Alectura_lathami:56.2177472):15.45851077	((((Anser_albifrons:8.275419363	Branta_bernicla:8.275419362):2.274395321	Cygnus_olor:10.54981468):2.216828585	Cereopsis_novaehollandiae:12.76664327):7.505308201	((Somateria_mollissima:9.301844041	Chenonetta_jubata:9.301844041):0.3557222883	Anas_superciliosa:9.657566329):10.61438514):51.40430649):28.77202132	((((Raphus_cucullatus:25.6	Pezophaps_solitaria:25.6):3.656342546	Columba_livia:29.25634252):49.13377951	Geococcyx_californianus:78.39012203):3.355863824	(Sagittarius_serpentarius:41.42394015	Gypaetus_barbatus:41.42394015):40.3220457):18.70229343):12.9611587):56.10129211	Tyrannosaurus_rex:102.4659678):16.6	Allosaurus_fragilis:31.31409689):7.7):29.01426988	Plateosaurus_engelhardti:25.275):3.275):7.7125):3.54609375):0.17578125):17.465625	(Chelydra_serpentina:118.57	Chelonoidis_carbonaria:118.57):136.43):26.875	(Sphenodon_punctatus:240.081866	(((((((Cyclura_cornuta:20.68277978	Iguana_iguana:20.68277978):53.05826784	(Basiliscus_vittatus:28.78530063	Basiliscus_basiliscus:28.78530062):44.95574796):4.868094
((((Euparkeria_capensis:4.884375	((((Caiman_crocodilus:71.58333333	Alligator_mississippiensis:71.58333334):15.79166667	Crocodylus_niloticus:87.375):107.0187499	Terrestrisuchus_gracilis:16.32499999):42.9648438	(Marasuchus_lilloensis:7.2625	((Hypsilophodontid_indet.:54.75	Dysalotosaurus_lettowvorbecki:32.75):54.5	((Masiakasaurus_knopfleri:120.4831209	(((((Eudromia_elegans:92.26227614	Dinornis_sp.:92.26227619):6.53246543	(Struthio_camelus:60.72465691	((((Apteryx_owenii:3.883013459	Apteryx_haastii:3.883013459):3.82042879	Apteryx_australis:7.703442249):35.26960059	(Dromaius_novaehollandiae:18.16256422	Casuarius_casuarius:18.16256423):24.81047862):8.302183129	Rhea_americana:51.27522597):9.449430934):38.07008468):1.743459111	((((((((Afropavo_congensis:22.94832552	Gallus_sp.:22.94832552):1.493317143	((Meleagris_gallopavo:19.08387343	Dendragapus_obscurus:19.08387344):1.607487292	Phasianus_colchicus:20.69136073):3.750281934):0.6999166543	Coturnix_ypsilophora:25.14155932):0.9993033646	Argusianus_argus:26.14086268):13.91780266	Numida_meleagris:40.05866535):22.43843886	Alectura_lathami:62.49710421):12.88198029	((((Anser_albifrons:2.864407685	Branta_bernicla:2.864407685):3.295486768	Cygnus_olor:6.159894452):0.07446710451	Cereopsis_novaehollandiae:6.234361557):2.787961684	((Somateria_mollissima:4.201062497	Chenonetta_jubata:4.201062497):0.4651716117	Anas_superciliosa:4.666234108):4.356089132):66.35676125):19.81420918	((Sagittarius_serpentarius:55.92209095	Gypaetus_barbatus:55.92209095):22.89425084	(Geococcyx_californianus:75.18281135	((Raphus_cucullatus:25.6	Pezophaps_solitaria:25.6):4.47040377	Columba_livia:30.07040375):45.11240758):3.63353046):16.37695188):5.344907044):67.2306305	Tyrannosaurus_rex:98.93294064):8.8	Allosaurus_fragilis:21.14021795):12.6):33.65616877	Plateosaurus_engelhardti:25.275):3.275):7.7125):3.54609375):0.17578125):17.465625	(Chelydra_serpentina:118.57	Chelonoidis_carbonaria:118.57):136.43):26.875	(Sphenodon_punctatus:240.130611	(((((((Cyclura_cornuta:21.89961432	Iguana_iguana:21.89961384):54.87478012	(Basiliscus_vittatus:17.61005535	Basiliscus_basiliscus:17.61005535):59.16434083):2.333426
((((Euparkeria_capensis:4.884375	((((Caiman_crocodilus:71.58333333	Alligator_mississippiensis:71.58333334):15.79166667	Crocodylus_niloticus:87.375):107.0187499	Terrestrisuchus_gracilis:16.32499999):42.96484379	(Marasuchus_lilloensis:7.2625	((Hypsilophodontid_indet.:54.75	Dysalotosaurus_lettowvorbecki:32.75):54.5	((Masiakasaurus_knopfleri:115.7256004	(((((Eudromia_elegans:68.79534426	Dinornis_sp.:68.79534427):4.424879908	((Struthio_camelus:52.11444619	((Dromaius_novaehollandiae:12.20668342	Casuarius_casuarius:12.20668342):25.37407989	((Apteryx_haastii:0.1221020827	Apteryx_owenii:0.1221020827):9.327769164	Apteryx_australis:9.449871247):28.13089207):14.53368287):7.743831839	Rhea_americana:59.85827803):13.36194614):39.05786943	((((((((Afropavo_congensis:28.27521373	Argusianus_argus:28.27521373):1.241724671	Gallus_sp.:29.5169384):1.360916083	((Meleagris_gallopavo:25.13984066	Dendragapus_obscurus:25.13984066):1.349624395	Phasianus_colchicus:26.48946506):4.388389433):1.657144089	Coturnix_ypsilophora:32.53499857):11.64573537	Numida_meleagris:44.18073393):18.09435907	Alectura_lathami:62.275093):17.60928055	((((Anser_albifrons:12.98774526	Branta_bernicla:12.98774526):2.627956435	Cygnus_olor:15.61570169):5.412656653	Cereopsis_novaehollandiae:21.02835835):8.011063322	((Somateria_mollissima:13.38746241	Chenonetta_jubata:13.38746241):1.340839141	Anas_superciliosa:14.72830155):14.31112012):50.8449519):20.30476211	((((Raphus_cucullatus:25.6	Pezophaps_solitaria:25.6):7.868381348	Columba_livia:33.46838132):42.44301868	Geococcyx_californianus:75.9114):10.27081287	(Sagittarius_serpentarius:77.63275438	Gypaetus_barbatus:77.63275438):8.549458493):14.0069228):12.08895791):57.43916306	Tyrannosaurus_rex:102.7646407):5.4	Allosaurus_fragilis:28.97016034):10.2):37.50774333	Plateosaurus_engelhardti:25.275):3.275):7.7125):3.54609375):0.17578125):17.465625	(Chelydra_serpentina:118.57	Chelonoidis_carbonaria:118.57):136.43):26.875	(Sphenodon_punctatus:240.392524	(((((((Cyclura_cornuta:18.53948258	Iguana_iguana:18.53948258):54.27244423	(Basiliscus_vittatus:15.94666094	Basiliscus_basiliscus:15.94666094):56.86526706):3.227782
((((Euparkeria_capensis:4.884375	((((Caiman_crocodilus:71.58333333	Alligator_mississippiensis:71.58333334):15.79166667	Crocodylus_niloticus:87.375):121.75	Terrestrisuchus_gracilis:16.32499999):28.23359376	(Marasuchus_lilloensis:7.2625	((Hypsilophodontid_indet.:54.75	Dysalotosaurus_lettowvorbecki:32.75):54.5	((Masiakasaurus_knopfleri:114.2390607	(((((Eudromia_elegans:112.1900463	Dinornis_sp.:112.1900463):8.91938142	(Struthio_camelus:79.45707673	(((Dromaius_novaehollandiae:27.49513648	Casuarius_casuarius:27.49513648):28.72560448	((Apteryx_owenii:4.073813746	Apteryx_haastii:4.073813746):2.696767067	Apteryx_australis:6.770580813):49.45016015):15.64276768	Rhea_americana:71.86350864):7.593568079):41.65235099):2.404403885	((((((((Gallus_sp.:15.01784995	Afropavo_congensis:15.01784994):0.4641030289	((Meleagris_gallopavo:11.81787281	Dendragapus_obscurus:11.81787281):0.3986357876	Phasianus_colchicus:12.2165086):3.265444379):0.5652956143	Coturnix_ypsilophora:16.04724859):0.6529071965	Argusianus_argus:16.70015578):8.224591311	Numida_meleagris:24.9247471):19.90282269	Alectura_lathami:44.82756979):28.19029777	((((Anser_albifrons:5.579300329	Branta_bernicla:5.579300329):3.290318857	Cygnus_olor:8.869619187):4.165913181	Cereopsis_novaehollandiae:13.03553237):2.628529234	((Chenonetta_jubata:7.276136509	Somateria_mollissima:7.27613651):0.6914918446	Anas_superciliosa:7.967628353):7.696433245):57.35380596):31.508683	((((Raphus_cucullatus:25.6	Pezophaps_solitaria:25.6):8.248425175	Columba_livia:33.84842512):36.99873277	Geococcyx_californianus:70.84715789):17.53539345	(Sagittarius_serpentarius:60.68243598	Gypaetus_barbatus:60.68243597):27.70011537):16.14399922):18.98728101):47.71248701	Tyrannosaurus_rex:99.62720434):4.9	Allosaurus_fragilis:28.2383638):5.3):41.39868136	Plateosaurus_engelhardti:25.275):3.275):7.7125):3.54609375):0.17578125):17.465625	(Chelydra_serpentina:118.57	Chelonoidis_carbonaria:118.57):136.43):26.875	(Sphenodon_punctatus:239.978952	(((((((Cyclura_cornuta:22.05767175	Iguana_iguana:22.05767175):54.04211208	(Basiliscus_vittatus:23.49354339	Basiliscus_basiliscus:23.49354339):52.60622938):2.725094
((((Euparkeria_capensis:4.884375	((((Caiman_crocodilus:71.58333333	Alligator_mississippiensis:71.58333334):15.79166667	Crocodylus_niloticus:87.375):121.75	Terrestrisuchus_gracilis:16.32499999):28.23359376	(Marasuchus_lilloensis:7.2625	((Hypsilophodontid_indet.:54.75	Dysalotosaurus_lettowvorbecki:32.75):54.5	((Masiakasaurus_knopfleri:112.9242013	(((((Eudromia_elegans:62.10317973	Dinornis_sp.:62.10317974):5.33877686	((((Dromaius_novaehollandiae:21.05248247	Casuarius_casuarius:21.05248247):9.622321948	Rhea_americana:30.67480442):6.24384814	((Apteryx_haastii:2.453228181	Apteryx_owenii:2.453228181):5.380600759	Apteryx_australis:7.83382894):29.08482361):10.51868356	Struthio_camelus:47.43733612):20.00462048):30.74865197	((((((((Afropavo_congensis:19.73818945	Gallus_sp.:19.73818945):1.949797567	((Meleagris_gallopavo:15.68470988	Dendragapus_obscurus:15.68470988):1.505315435	Phasianus_colchicus:17.19002531):4.497961707):1.025570471	Coturnix_ypsilophora:22.71355749):1.880175229	Argusianus_argus:24.59373272):11.14940027	Numida_meleagris:35.743133):33.05114233	Alectura_lathami:68.79427533):6.164227304	((((Anser_albifrons:7.909044909	Branta_bernicla:7.909044909):5.802389517	Cygnus_olor:13.71143443):3.08985069	Cereopsis_novaehollandiae:16.80128511):6.535879735	((Chenonetta_jubata:10.48266468	Somateria_mollissima:10.48266467):1.264889323	Anas_superciliosa:11.747554):11.58961085):51.62133778):23.11554711	((Geococcyx_californianus:70.15446877	((Raphus_cucullatus:25.6	Pezophaps_solitaria:25.6):7.77604373	Columba_livia:33.37604373):36.77842505):11.17419856	(Sagittarius_serpentarius:66.08693159	Gypaetus_barbatus:66.08693158):15.24173574):16.74538241):0.1165588283):72.85440813	Tyrannosaurus_rex:99.54777603):5.4	Allosaurus_fragilis:29.13280753):3.5):42.87998329	Plateosaurus_engelhardti:25.275):3.275):7.7125):3.54609375):0.17578125):17.465625	(Chelydra_serpentina:118.57	Chelonoidis_carbonaria:118.57):136.43):26.875	(Sphenodon_punctatus:249.066966	(((((((Cyclura_cornuta:22.21246043	Iguana_iguana:22.21246011):53.70310254	(Basiliscus_vittatus:14.95321779	Basiliscus_basiliscus:14.95321779):60.96234421):4.082052
((((Euparkeria_capensis:4.884375	((((Caiman_crocodilus:71.58333333	Alligator_mississippiensis:71.58333334):15.79166667	Crocodylus_niloticus:87.375):121.75	Terrestrisuchus_gracilis:16.32499999):42.96484376	(Marasuchus_lilloensis:7.2625	((Hypsilophodontid_indet.:54.75	Dysalotosaurus_lettowvorbecki:32.75):54.5	((Masiakasaurus_knopfleri:116.6436889	(((((Eudromia_elegans:84.8440608	Dinornis_sp.:84.84406083):3.600881549	(((((Apteryx_haastii:5.534515675	Apteryx_owenii:5.534515675):2.209679852	Apteryx_australis:7.744195527):35.66363306	(Dromaius_novaehollandiae:18.23901625	Casuarius_casuarius:18.23901625):25.16881233):9.342938887	Rhea_americana:52.75076747):16.56496122	Struthio_camelus:69.31572869):19.12921368):15.93608374	((((((Coturnix_ypsilophora:18.63443967	((Argusianus_argus:14.02871411	Afropavo_congensis:14.02871411):3.439146332	Gallus_sp.:17.46786044):1.166579228):0.2628856036	((Dendragapus_obscurus:13.25845752	Meleagris_gallopavo:13.25845752):1.054671254	Phasianus_colchicus:14.31312878):4.584196497):7.296432696	Numida_meleagris:26.19375797):46.05886655	Alectura_lathami:72.25262452):9.180406619	((((Anser_albifrons:10.45474669	Branta_bernicla:10.45474669):3.430962503	Cygnus_olor:13.88570919):3.340171913	Cereopsis_novaehollandiae:17.2258811):7.275691803	((Somateria_mollissima:11.19598486	Chenonetta_jubata:11.19598486):0.9735802017	Anas_superciliosa:12.16956506):12.33200785):56.93145824):14.71871597	((Sagittarius_serpentarius:60.97017565	Gypaetus_barbatus:60.97017565):17.70514629	(((Raphus_cucullatus:25.6	Pezophaps_solitaria:25.6):5.076561202	Columba_livia:30.67656116):43.32804787	Geococcyx_californianus:74.00460904):4.670712896):17.47642518):8.229278971):66.48765283	Tyrannosaurus_rex:104.2153012):4	Allosaurus_fragilis:21.83761623):7.802):40.15432106	Plateosaurus_engelhardti:25.275):3.275):7.7125):3.54609375):0.17578125):17.465625	(Chelydra_serpentina:118.57	Chelonoidis_carbonaria:118.57):136.43):26.875	(Sphenodon_punctatus:245.956515	(((((((Cyclura_cornuta:19.76250252	Iguana_iguana:19.76250099):55.78264228	(Basiliscus_vittatus:20.93739892	Basiliscus_basiliscus:20.93739892):54.60773694):3.030354
((((Euparkeria_capensis:4.884375	((((Caiman_crocodilus:71.58333333	Alligator_mississippiensis:71.58333334):15.79166667	Crocodylus_niloticus:87.375):121.75	Terrestrisuchus_gracilis:16.32499999):28.23359376	(Marasuchus_lilloensis:7.2625	((Hypsilophodontid_indet.:54.75	Dysalotosaurus_lettowvorbecki:32.75):54.5	((Masiakasaurus_knopfleri:130.1511099	(((((Eudromia_elegans:106.4383251	Dinornis_sp.:106.4383252):10.00794631	(Struthio_camelus:90.29163897	(((Dromaius_novaehollandiae:34.7190423	Casuarius_casuarius:34.71904229):24.88294106	((Apteryx_haastii:1.178469006	Apteryx_owenii:1.178469006):8.833373286	Apteryx_australis:10.01184229):49.59014106):12.35460697	Rhea_americana:71.95659032):18.33504864):26.15463248):19.76140566	((((((((Afropavo_congensis:19.51773743	Gallus_sp.:19.51773743):1.456914244	Coturnix_ypsilophora:20.97465168):1.149977358	((Meleagris_gallopavo:17.00533911	Dendragapus_obscurus:17.00533911):1.221755755	Phasianus_colchicus:18.22709487):3.897534168):1.710046285	Argusianus_argus:23.83467532):9.438514472	Numida_meleagris:33.27318979):24.0211163	Alectura_lathami:57.2943061):18.68112427	((((Anser_albifrons:9.054474304	Branta_bernicla:9.054474304):3.842473719	Cygnus_olor:12.89694802):3.965789351	Cereopsis_novaehollandiae:16.86273738):6.764221385	(Anas_superciliosa:13.17117172	(Somateria_mollissima:12.18431478	Chenonetta_jubata:12.18431478):0.9868569374):10.45578704):52.34847162):38.34350255	((((Raphus_cucullatus:25.6	Pezophaps_solitaria:25.6):8.046913579	Columba_livia:33.64691355):46.9465091	Geococcyx_californianus:80.59342264):3.823366801	(Sagittarius_serpentarius:69.67144287	Gypaetus_barbatus:69.67144287):14.74534657):29.90214348):21.88874421):32.36077845	Tyrannosaurus_rex:99.74269996):11.3	Allosaurus_fragilis:34.16521592):17.4):25.55654438	Plateosaurus_engelhardti:25.275):3.275):7.7125):3.54609375):0.17578125):17.465625	(Chelydra_serpentina:118.57	Chelonoidis_carbonaria:118.57):136.43):26.875	(Sphenodon_punctatus:242.354663	(((((((Cyclura_cornuta:23.13571368	Iguana_iguana:23.13571756):54.11423261	(Basiliscus_vittatus:21.84961778	Basiliscus_basiliscus:21.84961778):55.40032759):6.811546
((((Euparkeria_capensis:4.884375	((((Caiman_crocodilus:71.58333333	Alligator_mississippiensis:71.58333334):15.79166667	Crocodylus_niloticus:87.375):121.75	Terrestrisuchus_gracilis:16.32499999):28.23359376	(Marasuchus_lilloensis:7.2625	((Hypsilophodontid_indet.:54.75	Dysalotosaurus_lettowvorbecki:32.75):54.5	((Masiakasaurus_knopfleri:129.7194334	(((((Eudromia_elegans:80.85525899	Dinornis_sp.:80.855259):3.794270992	(Struthio_camelus:53.86453421	(((Dromaius_novaehollandiae:32.31767433	Casuarius_casuarius:32.31767433):12.06875289	((Apteryx_haastii:2.056859413	Apteryx_owenii:2.056859413):2.880155992	Apteryx_australis:4.937015404):39.44941182):4.96166909	Rhea_americana:49.34809631):4.516437899):30.78499577):14.91155183	((((((((Argusianus_argus:20.72232284	Afropavo_congensis:20.72232284):5.071632095	Gallus_sp.:25.79395494):1.96292863	((Meleagris_gallopavo:20.37063295	Dendragapus_obscurus:20.37063295):1.765608435	Phasianus_colchicus:22.13624138):5.620642186):1.053670432	Coturnix_ypsilophora:28.810554):10.29018913	Numida_meleagris:39.10074312):18.62900516	Alectura_lathami:57.72974829):18.87043562	((((Anser_albifrons:8.186497867	Branta_bernicla:8.186497866):3.908942203	Cygnus_olor:12.09544007):1.958314276	Cereopsis_novaehollandiae:14.05375435):6.070035954	((Chenonetta_jubata:9.443628668	Somateria_mollissima:9.443628669):1.182847489	Anas_superciliosa:10.62647616):9.497314143):56.47639361):19.87035935	((((Raphus_cucullatus:25.6	Pezophaps_solitaria:25.6):12.41385088	Columba_livia:38.01385086):44.30975145	Geococcyx_californianus:82.32360233):0.1402550125	(Sagittarius_serpentarius:54.22462738	Gypaetus_barbatus:54.22462737):28.23922996):14.00668593):3.090538551):68.67464686	Tyrannosaurus_rex:98.80976431):7.7	Allosaurus_fragilis:25.48645355):21.4):25.48927132	Plateosaurus_engelhardti:25.275):3.275):7.7125):3.54609375):0.17578125):17.465625	(Chelydra_serpentina:118.57	Chelonoidis_carbonaria:118.57):136.43):26.875	(Sphenodon_punctatus:245.292498	(((((((Cyclura_cornuta:17.47946752	Iguana_iguana:17.47946892):59.22859615	(Basiliscus_vittatus:21.11918144	Basiliscus_basiliscus:21.11918144):55.58888758):0.373021
((((Euparkeria_capensis:4.884375	((((Caiman_crocodilus:71.58333333	Alligator_mississippiensis:71.58333334):15.79166667	Crocodylus_niloticus:87.375):121.75	Terrestrisuchus_gracilis:16.32499999):28.23359376	(Marasuchus_lilloensis:7.2625	((Hypsilophodontid_indet.:54.75	Dysalotosaurus_lettowvorbecki:32.75):54.5	((Masiakasaurus_knopfleri:129.1211434	(((((Eudromia_elegans:92.0727358	Dinornis_sp.:92.07273582):8.00486491	(((((Apteryx_haastii:5.434486679	Apteryx_owenii:5.434486679):2.72443586	Apteryx_australis:8.158922539):37.74888785	(Dromaius_novaehollandiae:17.43407706	Casuarius_casuarius:17.43407706):28.47373334):8.153868189	Rhea_americana:54.06167858):10.23294046	Struthio_camelus:64.29461904):35.78298168):9.408630377	((((((((Gallus_sp.:20.70302695	Afropavo_congensis:20.70302695):1.683574121	Coturnix_ypsilophora:22.38660107):1.473765875	((Meleagris_gallopavo:16.73003369	Dendragapus_obscurus:16.7300337):2.510926803	Phasianus_colchicus:19.2409605):4.619406442):1.665024513	Argusianus_argus:25.52539146):9.831941121	Numida_meleagris:35.35733258):15.51236482	Alectura_lathami:50.86969739):22.65481115	((((Anser_albifrons:7.081913854	Branta_bernicla:7.081913854):2.114435354	Cygnus_olor:9.196349208):1.723816282	Cereopsis_novaehollandiae:10.92016549):4.46962802	(Anas_superciliosa:6.28744604	(Chenonetta_jubata:5.651985236	Somateria_mollissima:5.651985235):0.6354608038):9.102347471):58.13471504):29.80488709	((((Raphus_cucullatus:25.6	Pezophaps_solitaria:25.6):3.663869646	Columba_livia:29.26386959):45.01870637	Geococcyx_californianus:74.28257597):3.301398611	(Sagittarius_serpentarius:62.95249659	Gypaetus_barbatus:62.95249659):14.63147799):25.74542105):6.15683543):58.06974197	Tyrannosaurus_rex:96.70179929):10.9	Allosaurus_fragilis:29.88494951):18.8):25.56902693	Plateosaurus_engelhardti:25.275):3.275):7.7125):3.54609375):0.17578125):17.465625	(Chelydra_serpentina:118.57	Chelonoidis_carbonaria:118.57):136.43):26.875	(Sphenodon_punctatus:242.023166	(((((((Cyclura_cornuta:25.22348179	Iguana_iguana:25.22348195):51.36409888	(Basiliscus_vittatus:14.97778512	Basiliscus_basiliscus:14.97778512):61.60980379):3.490859
((((Euparkeria_capensis:4.884375	((((Caiman_crocodilus:71.58333333	Alligator_mississippiensis:71.58333334):15.79166667	Crocodylus_niloticus:87.375):107.0187499	Terrestrisuchus_gracilis:16.32499999):42.96484378	(Marasuchus_lilloensis:7.2625	((Hypsilophodontid_indet.:54.75	Dysalotosaurus_lettowvorbecki:32.75):54.5	((Masiakasaurus_knopfleri:104.9684419	(((((Eudromia_elegans:98.31902166	Dinornis_sp.:98.31902173):4.087851964	((((Dromaius_novaehollandiae:21.90195145	Casuarius_casuarius:21.90195145):32.95764259	Rhea_americana:54.85959403):1.151536224	((Apteryx_owenii:5.915055452	Apteryx_haastii:5.915055452):5.041622889	Apteryx_australis:10.95667834):45.05445192):3.95218275	Struthio_camelus:59.96331301):42.44356063):6.909994662	((((((((Gallus_sp.:12.08016714	Afropavo_congensis:12.08016714):0.2882335228	Coturnix_ypsilophora:12.36840066):0.6141742153	((Meleagris_gallopavo:9.477671604	Dendragapus_obscurus:9.477671604):0.5685755635	Phasianus_colchicus:10.04624717):2.936327711):1.889353194	Argusianus_argus:14.87192807):13.56472883	Numida_meleagris:28.4366569):20.66995985	Alectura_lathami:49.10661677):24.12188646	((((Anser_albifrons:8.054153859	Branta_bernicla:8.054153859):3.53583658	Cygnus_olor:11.58999044):3.109497231	Cereopsis_novaehollandiae:14.69948767):6.691198409	((Chenonetta_jubata:10.50755721	Somateria_mollissima:10.50755721):1.454372907	Anas_superciliosa:11.96193012):9.428755961):51.83781714):15.04041132	((Geococcyx_californianus:72.52102715	((Raphus_cucullatus:25.6	Pezophaps_solitaria:25.6):8.732890359	Columba_livia:34.33289034):38.1881368):5.715408361	(Sagittarius_serpentarius:61.72050607	Gypaetus_barbatus:61.72050606):16.51592943):10.03247903):21.04795381):59.74178327	Tyrannosaurus_rex:99.58749876):6.6	Allosaurus_fragilis:29.50276306):7.802):39.36434837	Plateosaurus_engelhardti:25.275):3.275):7.7125):3.54609375):0.17578125):17.465625	(Chelydra_serpentina:118.57	Chelonoidis_carbonaria:118.57):136.43):26.875	(Sphenodon_punctatus:246.280062	(((((((Cyclura_cornuta:24.39394588	Iguana_iguana:24.39394588):57.09143358	(Basiliscus_vittatus:17.44606519	Basiliscus_basiliscus:17.44606519):64.03931581):6.612685
((((Euparkeria_capensis:4.884375	((((Caiman_crocodilus:71.58333333	Alligator_mississippiensis:71.58333334):15.79166667	Crocodylus_niloticus:87.375):121.75	Terrestrisuchus_gracilis:16.32499999):28.23359376	(Marasuchus_lilloensis:7.2625	((Hypsilophodontid_indet.:54.75	Dysalotosaurus_lettowvorbecki:32.75):54.5	((Masiakasaurus_knopfleri:123.3920338	(((((Eudromia_elegans:82.06256062	Dinornis_sp.:82.06256063):7.37777475	(((((Apteryx_haastii:1.938646606	Apteryx_owenii:1.938646606):6.758314868	Apteryx_australis:8.696961474):26.70084155	(Dromaius_novaehollandiae:21.3667654	Casuarius_casuarius:21.3667654):14.03103762):12.33045744	Rhea_americana:47.72826046):9.591180181	Struthio_camelus:57.31944065):32.12089473):19.62979212	((((((((Afropavo_congensis:20.52950765	Gallus_sp.:20.52950764):2.369661426	Coturnix_ypsilophora:22.89916907):1.568071507	((Meleagris_gallopavo:18.19331056	Dendragapus_obscurus:18.19331056):1.35170117	Phasianus_colchicus:19.54501173):4.922228848):0.4777582805	Argusianus_argus:24.94499886):9.26593146	Numida_meleagris:34.21093032):18.9592823	Alectura_lathami:53.1702126):21.85821288	((((Anser_albifrons:5.216573077	Branta_bernicla:5.216573077):1.99699922	Cygnus_olor:7.213572296):1.897541248	Cereopsis_novaehollandiae:9.111113545):3.707529815	((Chenonetta_jubata:6.00550853	Somateria_mollissima:6.005508529):0.3973083713	Anas_superciliosa:6.402816901):6.415826459):62.20978214):32.37638046	(((Sagittarius_serpentarius:53.80436718	Gypaetus_barbatus:53.80436718):26.50256379	Geococcyx_californianus:80.30693098):4.753388198	((Raphus_cucullatus:25.6	Pezophaps_solitaria:25.6):12.64625968	Columba_livia:38.24625967):46.81405951):22.34448678):1.665321535):64.30536475	Tyrannosaurus_rex:104.2004521):1.9	Allosaurus_fragilis:27.44636122):7.7):39.84950775	Plateosaurus_engelhardti:25.275):3.275):7.7125):3.54609375):0.17578125):17.465625	(Chelydra_serpentina:118.57	Chelonoidis_carbonaria:118.57):136.43):26.875	(Sphenodon_punctatus:242.666283	(((((((Cyclura_cornuta:22.1255246	Iguana_iguana:22.12552355):57.81884189	(Basiliscus_vittatus:28.58621112	Basiliscus_basiliscus:28.58621393):51.35815002):3.175373
((((Euparkeria_capensis:4.884375	((((Caiman_crocodilus:71.58333333	Alligator_mississippiensis:71.58333334):15.79166667	Crocodylus_niloticus:87.375):121.75	Terrestrisuchus_gracilis:16.32499999):28.23359376	(Marasuchus_lilloensis:7.2625	((Hypsilophodontid_indet.:54.75	Dysalotosaurus_lettowvorbecki:32.75):54.5	((Masiakasaurus_knopfleri:109.5927738	(((((Eudromia_elegans:82.21122724	Dinornis_sp.:82.21122731):3.15947064	((Struthio_camelus:54.25189856	((Dromaius_novaehollandiae:19.33169938	Casuarius_casuarius:19.33169938):18.26444156	((Apteryx_owenii:6.638437887	Apteryx_haastii:6.638437887):3.632262503	Apteryx_australis:10.27070039):27.32544055):16.65575762):4.736485688	Rhea_americana:58.98838425):26.38231365):15.7717687	((((((((Gallus_sp.:15.50752066	Afropavo_congensis:15.50752066):2.074118442	Coturnix_ypsilophora:17.5816391):0.4083188655	((Meleagris_gallopavo:13.5659211	Dendragapus_obscurus:13.5659211):0.8361616219	Phasianus_colchicus:14.40208273):3.587875241):1.509139988	Argusianus_argus:19.49909795):5.939520029	Numida_meleagris:25.43861799):29.00384738	Alectura_lathami:54.44246537):22.48291488	((((Anser_albifrons:5.281381064	Branta_bernicla:5.281381063):1.78819468	Cygnus_olor:7.069575743):2.724848832	Cereopsis_novaehollandiae:9.794424575):3.171586315	((Somateria_mollissima:5.914741495	Chenonetta_jubata:5.914741495):0.2302065324	Anas_superciliosa:6.144948027):6.821062862):63.95936936):18.48545831	((Geococcyx_californianus:81.04243096	((Raphus_cucullatus:25.6	Pezophaps_solitaria:25.6):5.665649768	Columba_livia:31.26564976):49.7767812):0.6197148717	(Sagittarius_serpentarius:60.43836331	Gypaetus_barbatus:60.4383633):21.22378253):13.74869273):5.731628081):70.16590749	Tyrannosaurus_rex:102.2942377):4.3	Allosaurus_fragilis:30.33456918):5.1):42.11662586	Plateosaurus_engelhardti:25.275):3.275):7.7125):3.54609375):0.17578125):17.465625	(Chelydra_serpentina:118.57	Chelonoidis_carbonaria:118.57):136.43):26.875	(Sphenodon_punctatus:247.160946	(((((((Cyclura_cornuta:18.14138453	Iguana_iguana:18.14138453):55.49501088	(Basiliscus_vittatus:24.24922519	Basiliscus_basiliscus:24.24922313):49.38717465):4.23632
((((Euparkeria_capensis:4.884375	((((Caiman_crocodilus:71.58333333	Alligator_mississippiensis:71.58333334):15.79166667	Crocodylus_niloticus:87.375):121.75	Terrestrisuchus_gracilis:16.32499999):28.23359376	(Marasuchus_lilloensis:7.2625	((Hypsilophodontid_indet.:54.75	Dysalotosaurus_lettowvorbecki:32.75):54.5	((Masiakasaurus_knopfleri:111.3901835	(((((Eudromia_elegans:80.78042826	Dinornis_sp.:80.78042826):6.809614245	(((((Apteryx_owenii:4.768309532	Apteryx_haastii:4.768309532):2.172356958	Apteryx_australis:6.94066649):32.00049847	(Dromaius_novaehollandiae:16.66514885	Casuarius_casuarius:16.66514885):22.27601611):7.298811183	Rhea_americana:46.23997614):10.05297126	Struthio_camelus:56.2929474):31.29709509):25.28691541	(((((((Coturnix_ypsilophora:20.68720418	(Afropavo_congensis:17.30883033	Gallus_sp.:17.30883033):3.378373847):0.7811973612	((Meleagris_gallopavo:17.77724976	Dendragapus_obscurus:17.77724976):1.034968928	Phasianus_colchicus:18.81221868):2.656182858):1.208597708	Argusianus_argus:22.67699925):13.68043138	Numida_meleagris:36.35743063):31.6764778	Alectura_lathami:68.03390843):19.69019291	((((Anser_albifrons:3.950291739	Branta_bernicla:3.95029174):2.654770041	Cygnus_olor:6.60506178):2.649062834	Cereopsis_novaehollandiae:9.254124614):2.413699127	((Chenonetta_jubata:5.38147331	Somateria_mollissima:5.38147331):0.6392868083	Anas_superciliosa:6.020760118):5.647063622):76.0562776):16.21661281	((Sagittarius_serpentarius:66.4963435	Gypaetus_barbatus:66.4963435):22.53603159	(Geococcyx_californianus:74.79763623	((Raphus_cucullatus:25.6	Pezophaps_solitaria:25.6):4.207756293	Columba_livia:29.80775624):44.98987999):14.23473885):14.90833905):8.936243732):60.30152644	Tyrannosaurus_rex:106.2477078):4.1	Allosaurus_fragilis:21.04682703):1.1):44.44651565	Plateosaurus_engelhardti:25.275):3.275):7.7125):3.54609375):0.17578125):17.465625	(Chelydra_serpentina:118.57	Chelonoidis_carbonaria:118.57):136.43):26.875	(Sphenodon_punctatus:247.529823	(((((((Cyclura_cornuta:20.65589179	Iguana_iguana:20.65589179):50.87527226	(Basiliscus_vittatus:18.81510451	Basiliscus_basiliscus:18.81510601):52.7160475):5.291019
[truncated: 8 more columns]
