# Supplementary material for: Locomotor and postural diversity among reptiles viewed through the prism of femoral microanatomy: Palaeobiological implications for some Permian and Mesozoic taxa
Source: J Anat. 2023 Feb 17;242(5):891–916. doi: 10.1111/joa.13833 (PMC10093171; doi:10.1111/joa.13833)
Supplement: Supplementary file 1 — Supporting Information S1 [file JOA-242-891-s001.zip › Sample_Data.xlsx]

## Sheet: Table 1
Taxon		Collection number	Locomotor mode	Posture	Functional ecology	Body mass (g)	Femoral cross-section	CT resolution (µm)	Compactness parameter							Geometric parameter						References
									Cobs	P	RP	RPSD	S	RS	RSSD	Pemin (mm)	BCSA (mm2)	TCSA (mm2)	SR	Ecc	Zpol (mm3)
Accipitridae	Gypaetus barbatus	MNHN-ZO-AC-1993-52	B	C	Te	5606.042	CT scan	30	0.342	0.828	0.811	0.037	0.025	0.006	0.016	40.779	39.816	116.462	54.64	1.376	171.432	[10]; [11]; [12]; [13]
Anatidae	Anas superciliosa	UMZC 222.a	B	C	Aq	981	CT scan	31	0.394	0.784	0.78	0.017	0.01	0.01	0.009	16.371	7.453	18.917	58.968	1.338	13.096	[10]; [11]; [12]; [13]
	Anser albifrons	UMZC 242.e	B	C	Aq	2387.5	CT scan	37	0.475	0.774	0.753	0.05	0.009	0.046	0.135	24.741	20.302	42.725	45.29	1.278	48.853	[10]; [11]; [12]; [13]
	Branta bernicla	UMZC 246.f	B	C	Aq	1347.25	CT scan	36	0.386	0.787	0.786	0.019	0.019	0.006	0.005	21.035	12.019	31.174	52.516	1.156	27.512	[10]; [11]; [12]; [13]
	Cereopsis novaehollandiae	UMZC 242.aa	B	C	Aq	3770	CT scan	51	0.367	0.804	0.798	0.026	0.013	0.007	0.006	34.943	31.611	86.083	47.839	1.188	121.251	[10]; [11]; [12]; [13]
	Chenonetta jubata	UMZC 246.g	B	C	Aq	812.5	CT scan	29	0.366	0.802	0.799	0.03	0.017	0.006	0.005	16.821	7.277	19.897	56.179	1.16	13.944	[10]; [11]; [12]; [13]
	Cygnus olor	RVC	B	E	Aq	10230	CT scan	60	0.44	0.752	0.746	0.032	0.03	0.009	0.008	40.755	49.895	113.406	49.111	1.696	201.712	[10]; [11]; [12]; [13]
	Somateria mollissima	UMZC 704	B	C	Aq	2092	CT scan	36	0.484	0.719	0.718	0.032	0.041	0.008	0.005	19.377	12.596	26.005	58.888	1.587	22.638	[10]; [11]; [12]; [13]
Alligatoridae	Alligator mississippiensis	MNHN-ZA-AC-1945-54	Q	SE	Aq	62000	CT scan	46	0.838	0.405	0.401	0.054	0.193	0.24	0.097	70.806	289.355	345.095	28.993	1.111	1587.527	[11]; [12]; [14]; [15]
	Caiman crocodilus	MNHN-ZA-AC-1910-87	Q	SE	Aq	10900	CT scan	30	0.792	0.441	0.45	0.039	0.026	0.009	0.016	20.751	23.812	30.082	50.567	1.08	40.598	[11]; [12]; [14]; [15]
Allosauridae†	Allosaurus fragilis†	DNM 2560	B	E	Te	1820150 [5]	CT scan	549	0.705	0.541	0.546	0.04	0.026	0.006	0.006	331.051	5221.934	7402.647	42.772	1.718	137965.287	[16]; [17]
Apterygidae	Apteryx australis	UMZC 378.s	B	C	Te	2600	CT scan	61	0.536	0.685	0.684	0.024	0.02	0.011	0.012	39.845	60.121	112.224	41.668	1.06	252.294	[10]; [11]; [12]; [18]
	Apteryx haastii	UMZC 378.p	B	C	Te	2409	CT scan	44	0.542	0.676	0.679	0.027	0.025	0.008	0.008	23.971	21.807	40.212	50.979	1.135	49.963	[10]; [11]; [12]; [18]
	Apteryx owenii	UMZC 378.iii	B	C	Te	1200	CT scan	46	0.393	0.784	0.782	0.018	0.009	0.007	0.006	25.156	16.828	42.854	56.487	1.151	42.347	[10]; [11]; [12]; [18]
Casuariidae	Casuarius casuarius	MNHN-ZO-AC-1946-72	B	E	Te	44000	CT scan	57	0.586	0.641	0.645	0.042	0.05	0.05	0.084	93.391	353.634	603.388	41.037	1.231	3161.222	[10]; [11]; [12]; [18]
	Dromaius novaehollandiae	YPM 2128	B	E	Te	36200	CT scan	186	0.37	0.807	0.798	0.049	0.046	0.079	0.129	91.048	215.512	582.907	47.302	1.407	2081.653	[10]; [11]; [12]; [18]
Columbidae	Columba livia	RVC	B	C	Te	320	CT scan	25	0.315	0.83	0.831	0.012	0.008	0.006	0.005	13.229	3.905	12.406	62.881	1.093	6.304	[10]; [11]; [12]; [13]
	Pezophaps solitaria†	YPM 1154	B	E	Te	14000	CT scan	19	0.597	0.638	0.63	0.037	0.037	0.008	0.009	58.469	141.335	236.605	49.815	1.659	750.477	[10]; [11]; [19]
	Raphus cucullatus†	YPM 2064	B	E	Te	14000	CT scan	19	0.364	0.797	0.798	0.03	0.027	0.026	0.064	58.961	88.499	243.292	50.874	1.353	577.386	[10]; [11]; [19]
Crocodylidae	Crocodylus niloticus	MNHN-ZA-AC-1963-22	Q	SE	Aq	94200	CT scan	57	0.808	0.448	0.445	0.049	0.036	0.03	0.037	72.024	295.078	365.187	36.307	1.049	1726.213	[11]; [12]; [14]; [15]
Cuculidae	Geococcyx californianus	UMZC 429.p	B	C	Te	376	CT scan	32	0.337	0.816	0.816	0.012	0.011	0.006	0.005	14.924	5.329	15.808	70.033	1.269	9.115	[10]; [11]; [12]; [19]
Dinornithidae†	Dinornis sp.†	YPM 421	B	E	Te	173500	CT scan	285	0.579	0.673	0.664	0.07	0.044	0.096	0.138	163.07	1099.837	1866.016	30.798	1.283	16426.593	[10]; [11]; [12]; [19]
Megapodiidae	Alectura lathami	YPM 379	B	C	Te	2330	CT scan	188	0.226	0.886	0.884	0.017	0.008	0.008	0.008	32.088	16.485	72.812	62.151	1.157	66.397	[10]; [11]; [12]; [19]
Noasauridae†	Masiakasaurus knopfleri†	FMNH PR 2117	B	E	Te	18849.1 [5]	CT scan	188	0.567	0.657	0.663	0.037	0.03	0.007	0.007	62.663	151.939	267.936	50.726	1.271	901.68	[16]; [17]
Numididae	Numida meleagris	PJB	B	C	Te	1375	CT scan	55	0.403	0.777	0.776	0.015	0.011	0.009	0.009	28.879	24.16	59.889	58.539	1.158	78.962	[10]; [11]; [12]; [19]
Phasianidae	Afropavo congensis	YPM 6658	B	C	Te	1149.25	CT scan	188	0.285	0.851	0.848	0.014	0.01	0.009	0.009	23.858	11.539	40.018	73.188	1.265	32.936	[10]; [11]; [12]; [19]
	Argusianus argus	YPM 2100	B	C	Te	2280.5	CT scan	188	0.266	0.858	0.859	0.011	0.007	0.008	0.008	29.584	16.598	62.311	69.602	1.048	58.643	[10]; [11]; [12]; [19]
	Synoicus ypsilophorus	UMZC 405.a	B	C	Te	107.5	CT scan	5	0.494	0.714	0.713	0.014	0.01	0.005	0.005	7.464	1.973	3.991	78.71	1.108	1.586	[10]; [11]; [12]; [19]
	Dendragapus obscurus	YPM 11600	B	C	Te	1059	CT scan	188	0.325	0.826	0.826	0.016	0.012	0.008	0.007	20.281	9.625	29.62	71.399	1.305	23.368	[10]; [11]; [12]; [19]
	Gallus sp.	PJB	B	C	Te	828.9	CT scan	37	0.349	0.807	0.814	0.05	0.051	0.011	0.016	23.092	13.036	37.367	52.361	1.153	30.462	[10]; [11]; [12]; [19]
	Meleagris gallopavo	RVC	B	C	Te	5811	CT scan	72	0.513	0.716	0.701	0.053	0.04	0.084	0.173	40.713	59.064	115.221	51.025	1.192	239.645	[10]; [11]; [12]; [19]
	Phasianus colchicus	YPM 7778	B	C	Te	1043.75	CT scan	188	0.437	0.756	0.754	0.015	0.015	0.009	0.01	25.058	19.603	44.908	59.954	1.292	52.526	[10]; [11]; [12]; [19]
Rheidae	Rhea americana	MNHN-ZO-AC-1876-730	B	E	Te	23000	CT scan	57	0.491	0.722	0.719	0.029	0.023	0.036	0.081	75.976	197.469	402.558	52.357	1.387	1518.271	[10]; [11]; [12]; [18]
Sagittariidae	Sagittarius serpentarius	YPM 1797	B	C	Te	3900	CT scan	188	0.215	0.888	0.887	0.013	0.012	0.005	0.005	41.592	25.748	119.977	65.277	1.494	121.798	[10]; [11]; [12]; [19]
Struthionidae	Struthio camelus	RVC	B	E	Te	109250	CT scan	390	0.307	0.838	0.834	0.022	0.015	0.007	0.008	159.689	507.077	1653.489	54.607	2.212	8367.337	[10]; [11]; [12]; [18]
Tinamidae	Eudromia elegans	MNHN-ZO-AC-1905-31	B	C	Te	678	CT scan	24	0.424	0.762	0.763	0.026	0.022	0.003	0.005	15.758	7.48	17.64	54.537	1.237	12.609	[10]; [11]; [12]; [19]
	Eudromia elegans	UMZC 404.e	B	C	Te	678	CT scan	188	0.476	0.725	0.726	0.022	0.019	0.007	0.006	16.579	9.321	19.588	58.021	1.25	16.217	[10]; [11]; [12]; [19]
Tyrannosauridae†	Tyrannosaurus rex†	MOR 1125	B	E	Te	7000000	CT scan	1178	0.672	0.573	0.574	0.027	0.021	0.005	0.004	613.337	13146.559	19710.481	34.89	1.417	619063.612	[16]; [17]; [20]
Sphenodontidae	Sphenodon punctatus	uf:herp:14110 [1]	Q	S	Fo	430	CT scan	74	0.714	0.492	0.513	0.084	0.054	0.024	0.041	9.992	5.07	7.101	48.652	1.237	4.533	[12]; [21]; [22]
	Sphenodon punctatus	ummz:herps:40651 [2]	Q	S	Fo	430	CT scan	105	0.761	0.492	0.491	0.043	0.03	0.013	0.02	11.048	6.585	8.659	50.316	1.231	6.149	[12]; [21]; [22]
Agamidae	Chlamydosaurus kingii	ypm:vz:ypm herr 010336 [3]	FB	S	Ar	449.125	CT scan	127	0.593	0.64	0.639	0.009	0.008	0.017	0.015	13.909	8.184	13.787	69.864	1.15	11.357	[12]; [23]; [24]
Corytophanidae	Basiliscus basiliscus	MNHN-ZA-AC-1888-124	FB	S	Ar	225	CT scan	15	0.653	0.592	0.593	0.018	0.017	0.019	0.026	7.396	2.544	3.898	82.105	1.195	1.81	[12]; [25]; [26]
	Basiliscus vittatus	MNHN-ZA-AC-1883-1830	FB	S	Ar	60.87	CT scan	15	0.653	0.592	0.593	0.018	0.017	0.019	0.026	7.724	2.439	4.233	89.811	1.326	1.838	[12]; [26]; [27]
Eublepharidae	Coleonyx elegans	ummz:herps:125878 [4]	Q	S	Te	11.2	CT scan	56	0.849	0.386	0.387	0.024	0.019	0.01	0.01	3.286	0.651	0.766	60.211	1.244	0.167	[12]; [21]; [28]
Iguanidae	Cyclura cornuta	MNHN-ZA-AC-1907-107	Q	S	Te	16578.115	CT scan	34	0.594	0.655	0.633	0.054	0.046	0.029	0.058	21.683	19.643	32.743	62.311	1.433	40.335	[12]; [21]; [29]
	Iguana iguana	MNHN-ZA-AC-1974-129	Q	S	Ar	1530	CT scan	34	0.431	0.763	0.755	0.031	0.017	0.041	0.08	25.818	20.355	47.241	53.506	1.063	58.625	[12]; [21]; [29]
Phrynosomatidae	Phrynosoma cornutum	MNHN-ZA-AC-1893-662	Q	S	Te	27.335	CT scan	11	0.823	0.409	0.42	0.069	0.042	0.018	0.024	4.216	1.016	1.235	55.949	1.356	0.334	[12]; [21]; [30]
	Urosaurus bicarinatus	Unnumbered specimen	Q	S	Ar	3.415	Histological section [6]		0.688	0.553	0.56	0.04	0.026	0.018	0.023	2.032	0.202	0.29	55.618	1	0.038	[12]; [21]; [31]
Scincidae	Tiliqua scincoides	MNHN-ZA-AC-1898-285	Q	S	Te	496.4	CT scan	15	0.749	0.498	0.501	0.057	0.057	0.031	0.06	7.49	3.01	4.016	52.017	1.231	2.008	[12]; [21]; [32]
Varanidae	Varanus gouldii	MNHN-ZA-AC-1889-62	Q	S	Fo	671.92	CT scan	15	0.542	0.675	0.678	0.021	0.017	0.021	0.026	10.341	4.09	7.551	55.593	1.431	4.108	[12]; [21]; [33]
	Varanus griseus	MNHN-ZA-AC-1920-146	Q	S	Fo	821.1	Histological section [6]		0.555	0.66	0.662	0.037	0.024	0.007	0.007	15.571	9.088	16.923	51.045	1.424	13.062	[12]; [21]; [34]
Chelydridae	Chelydra serpentina	MNHN-ZA-AC-1897-255	Q	S	Aq	5170	CT scan	24	0.787	0.447	0.456	0.103	0.132	0.133	0.124	19.29	20.344	25.849	39.127	1.184	30.971	[12]; [35]; [36]; [37]
Testudinidae	Chelonoidis carbonaria	MNHN-ZA-AC-1877-404	Q	S	Te	2000	CT scan	30	0.867	0.438	0.43	0.085	0.064	0.055	0.068	21.095	27.089	31.229	34.796	1.073	43.758	[12]; [35]; [37]; [38]
Dryosauridae†	Dysalotosaurus lettowvorbecki†	GPIT/RE/3588					Histological section [7]		0.718	0.53	0.537	0.047	0.036	0.007	0.006	118.92	689.188	959.717	38.58	1.4	6796.52
Hypsilophodontidae†	Indet. hypsilophodontid†	NMV P221151					Histological section [8]		0.627	0.609	0.61	0.036	0.028	0.007	0.004	61.34	138.774	221.167	44.167	1.35	711.309
Plateosauridae†	Plateosaurus engelhardti†	SMNS F 29					Histological section [9]		0.645	0.606	0.6	0.082	0.039	0.009	0.012	315.507	3109.407	4873.775	28.834	1.23	66988.394
Dinosauriformes†	Marasuchus lilloensis†	PVL 3870					CT scan		0.47	0.728	0.732	0.035	0.015	0.014	0.013	10.159	3.446	7.337	71.119	1.37	3.408
Crocodylomorpha†	Terrestrisuchus gracilis†	NHMUK 72-11					CT scan		0.495	0.709	0.706	0.054	0.036	0.009	0.008	15.128	7.814	15.798	93.235	1.37	11.669
Euparkeriidae†	Euparkeria capensis†	SAM PK 5867					CT scan		0.739	0.504	0.51	0.064	0.054	0.017	0.03	16.851	14.085	19.052	57.267	2.12	17.881
Captorhinidae†	Labidosaurus hamatus†	CM 73371					Histological section		0.54	0.643	0.638	0.083	0.138	0.251	0.287	44.181	60.873	112.346	35.093	2.79	190.117
Abbreviations: Aq, semi-aquatic; Ar, arboreal; B, biped; C, crouched; E, erect; Fo, fossorial; FB, facultative biped; Q, quadruped; S, sprawling; SE, semi-erect; Te, terrestrial.
Institution abbreviations: CM, Carnegie Museum of Natural History; DNM, Natural History Museum of Utah; FMNH, Field Museum of Natural History; GPIT, Institut und Museum für Geologie und Paläontologie; MNHN, Muséum national d'histoire naturelle; MOR, Museum of the Rockies; NHMUK, Natural History Museum; NMV, Museums Victoria; PJB, Peter J. Bishop personal collection; PVL, Instituto Miguel Lillo; R…
References:
[1] Digitizing the Florida Museum of Natural History's Herpetology collections. MorphoSource ARK: ark:/87602/m4/M11065
[2] UMMZ-oVert Project. The oVert Thematic Collections Network. MorphoSource ARK: ark:/87602/m4/M76243
[3] The oVert Thematic Collections Network. Yale Peabody Museum Vertebrate Zoology. MorphoSource ARK: ark:/87602/m4/M72652
[4] UMMZ-oVert Project. The oVert Thematic Collections Network. MorphoSource ARK: ark:/87602/m4/M70552
[5] Estimate made with the R package MASSTIMATE. Campione, N.E. (2020). MASSTIMATE: body mass estimation equations for vertebrates. R package version 2.0-1. https://CRAN.R-project.org/package=MASSTIMATE
[6] Quemeneur, S., de Buffrénil, V., & Laurin, M. (2013). Microanatomy of the amniote femur and inference of lifestyle in limbed vertebrates. Biological Journal of the Linnean Society, 109, 644–655. https://doi.org/10.1111/bij.12066. Unpublished cross-section.
[7] Hübner, T.R. (2012). Bone histology in Dysalotosaurus lettowvorbecki (Ornithischia: Iguanodontia) – variation, growth, and implications. PLoS One, 7, e29958. https://doi.org/10.1371/journal.pone.0029958
[8] Woodward, H.N., Rich, T.H., & Vickers-Rich, P. (2018). The bone microstructure of polar “hypsilophodontid” dinosaurs from Victoria, Australia. Scientific Reports, 8, 1162. https://doi.org/10.1038/s41598-018-19362-6
[9] Klein, N., & Sander, P.M. (2007). Bone histology and growth of the prosauropod dinosaur Plateosaurus engelhardti von Meyer, 1837 from the Norian bonebeds of Trossingen (Germany) and Frick (Switzerland). Special Papers in Palaeontology, 77, 169.
[10] Gatesy, S.M., & Biewener, A.A. (1991). Bipedal locomotion: effects of speed, size and limb posture in birds and humans. Journal of Zoology, 224, 127–147. https://doi.org/10.1111/j.1469-7998.1991.tb04794.x
[11] Hutchinson, J.R., & Gatesy, S.M. (2000). Adductors, abductors, and the evolution of archosaur locomotion. Paleobiology, 26, 734–751. https://doi.org/10.1666/0094-8373(2000)026<0734:AAATEO>2.0.CO;2
[12] Myhrvold, N.P., Baldridge, E., Chan, B., Sivam, D., Freeman, D.L., & Ernest, S.K.M. (2015). An amniote life-history database to perform comparative analyses with birds, mammals, and reptiles. Ecology, 96, 3109–3109. https://doi.org/10.1890/15-0846R.1
[13] Usherwood, J.R. (2016). Physiological, aerodynamic and geometric constraints of flapping account for bird gaits, and bounding and flap-gliding flight strategies. Journal of Theoretical Biology, 408, 42–52. https://doi.org/10.1016/j.jtbi.2016.07.003
[14] Densmore, L.D. (2001). Crocodylia (including crocodiles and alligators). In: eLS. Wiley Online Library. https://doi.org/10.1038/npg.els.0001544
[15] Gatesy, S.M. (1991). Hind limb movements of the American alligator (Alligator mississippiensis) and postural grades. Journal of Zoology, 224, 577–588. https://doi.org/10.1111/j.1469-7998.1991.tb03786.x
[16] Bakker, R.T. (1971). Dinosaur physiology and the origin of mammals. Evolution, 25, 636–658. https://doi.org/10.1111/j.1558-5646.1971.tb01922.x
[17] Hutchinson, J.R., & Gatesy, S.M. (2001). Bipedalism. In: eLS. Wiley Online Library. https://doi.org/10.1038/npg.els.0001869
[18] Dyke, G.J., & Leonard, L.M. (2012). Palaeognathae. In: eLS. Wiley Online Library. https://doi.org/10.1002/9780470015902.a0001550.pub3
[19] Hutchins, M., Jackson, J.A., Bock, W.J., & Olendorf, D. (Eds.). (2002). Grzimek’s animal life encyclopedia. Vol. 8‑11. Birds I-IV. Farmington Hills: Gale Group.
[20] Hutchinson, J.R., Bates, K.T., Molnar, J.L., Allen, V., & Makovicky, P.J. (2011). A computational analysis of limb and body dimensions in Tyrannosaurus rex with implications for locomotion, ontogeny, and growth. PLoS One, 6, e26037. https://doi.org/10.1371/journal.pone.0026037
[21] Bels, V., & Russell, A. (2019). Behavior of lizards: evolutionary and mechanistic perspectives. Boca Raton: CRC Press. https://doi.org/10.1201/9781498782739
[22] Newman, D.G. (1987). Burrow use and population densities of tuatara (Sphenodon punctatus) and how they are influenced by fairy prions (Pachyptila turtur) on Stephens Island, New Zealand. Herpetologica, 43, 336–344.
[23] Bennett, G. (1875). Notes on the Chlamydosaurus or frilled lizard of Queensland (Chlamydosaurus kingii, Gray), and the discovery of a fossil species on the Darling Downs, Queensland. Papers and Proceedings of the Royal Society of Tasmania, 56–58.
[24] O'Shea, M., Allison, A., Tallowin, O., Wilson, S., & Melville, J. (2017). Chlamydosaurus kingii. The IUCN Red List of Threatened Species. https://doi.org/10.2305/IUCN.UK.2017-3.RLTS.T170384A21644690.en
[25] Savage, J.M. (2002). The amphibians and reptiles of Costa Rica: a herpetofauna between two continents, between two seas. Chicago: University of Chicago Press.
[26] Snyder, R.C. (1949). Bipedal locomotion of the lizard Basiliscus basiliscus. Copeia, 1949, 129–137. https://doi.org/10.2307/1438487
[27] Campbell, J.A. (1999). Amphibians and reptiles of northern Guatemala, the Yucatán, and Belize. Vol. 4. Norman: University of Oklahoma Press.
[28] Sunyer, J., Ariano-Sánchez, D., & Lee, J. (2013). Coleonyx elegans. The IUCN Red List of Threatened Species. https://doi.org/10.2305/IUCN.UK.2013-2.RLTS.T197470A2487594.en
[29] Pianka, E.R., & Vitt, L.J. (2003). Lizards: windows to the evolution of diversity. Vol. 5. Berkeley: University of California Press. https://doi.org/10.1525/california/9780520234017.001.0001
[30] Arnold, E.N. (1995). Identifying the effects of history on adaptation: origins of different sand-diving techniques in lizards. Journal of Zoology, 235, 351–388. https://doi.org/10.1111/j.1469-7998.1995.tb01758.x
[31] García, A. (2008). The use of habitat and time by lizards in a tropical deciduous forest in western Mexico. Studies on Neotropical Fauna and Environment, 43, 107–115. https://doi.org/10.1080/01650520701735282
[32] Cogger, H. (2014). Reptiles and amphibians of Australia. Clayton: CSIRO Publishing. http://dx.doi.org/10.1071/9780643109773
[33] Thompson, G.G. (1995). Foraging patterns and behaviours, body postures and movement speed for goannas, Varanus gouldii (Reptilia: Varanidae), in a semi-urban environment. Journal of the Royal Society of Western Australia, 78, 107.
[34] Pianka, E.R., King, D.R., & King, R.A. (2004). Varanoid lizards of the world. Bloomington: Indiana University Press. http://dx.doi.org/10.2307/j.ctt2005wjp
[35] Rieppel, O., & Reisz, R.R. (1999). The origin and early evolution of turtles. Annual Review of Ecology and Systematics, 30, 1–22. https://doi.org/10.1146/annurev.ecolsys.30.1.1
[36] Willey, J.S., & Blob, R.W. (2004). Tail kinematics of juvenile common snapping turtles during aquatic walking. Journal of Herpetology, 38, 360–369. https://doi.org/10.1670/48-04A
[37] Zug, G.R. (1972). Walk pattern analysis of cryptodiran turtle gaits. Animal Behaviour, 20, 439–443. https://doi.org/10.1016/S0003-3472(72)80006-X
[38] Bonin, F., Devaux, B., & Dupré, A. (2006). Turtles of the world. Baltimore: Johns Hopkins University Press.
